# Supplementary material for: Semi-purified Antimicrobial Proteins from Oyster Hemolymph Inhibit Pneumococcal Infection
Source: Mar Biotechnol (NY). 2024 Mar 2;26(5):862–75. doi: 10.1007/s10126-024-10297-w (PMC11480171; doi:10.1007/s10126-024-10297-w)
Supplement: Supplementary file 2 — Supplementary Spreadsheet 1 Identified proteins in Fractions 6, 7 and 8. Supplementary Spreadsheet 2 Identified proteins in SDS-PAGE bands. Supplementary Spreadsheet 3 Review of proteins in Fraction 7. Supplementary Spreadsheet 4-5 Antimicrobial data (XLSX 234 KB) [file 10126_2024_10297_MOESM2_ESM.xlsx]

## Sheet: 1. Identified proteins
#	Visible?	Starred?	Identified Proteins (128)	Accession Number	Alternate ID	Molecular Weight	Protein Grouping Ambiguity	Taxonomy	A 6-1	A 7-1	A 8-1	B 6-1	B 7-1	B 8-1	8_2	A7>A8	B7>B8	Entry	Reviewed	Heat map order	Entry Name	Protein names	Gene Names	Organism	Length	Gene Ontology (biological process)	Gene Ontology (GO)	Gene Ontology IDs	Gene Ontology (cellular component)	Gene Ontology (molecular function)	Subcellular location [CC]
79	TRUE	Empty	A2M_N_2 domain-containing protein OS=Crassostrea gigas OX=29159 GN=CGI_10023767 PE=4 SV=1	K1PVK1_CRAGI	CGI_10023767	95 kDa	TRUE	unknown	0	0	0.00053506	0	0	0.00055153	0	False	False	K1PVK1	unreviewed	1	K1PVK1_CRAGI	A2M_N_2 domain-containing protein	CGI_10023767	Crassostrea gigas (Pacific oyster) (Crassostrea angulata)	847		endopeptidase inhibitor activity [GO:0004866]	GO:0004866		endopeptidase inhibitor activity [GO:0004866]
11	TRUE	Empty	Histone H2B OS=Mytilus coruscus OX=42192 GN=MCOR_8201 PE=3 SV=1	A0A6J8AK72_MYTCO (+16)	MCOR_8201	23 kDa	TRUE	unknown	0	0	0.0079585	0	0	0.0082035	0.0088921	False	False	A0A6J8AK72	unreviewed	2	A0A6J8AK72_MYTCO	Histone H2B	MCOR_8201	Mytilus coruscus (Sea mussel)	205		nucleosome [GO:0000786]; nucleus [GO:0005634]; DNA binding [GO:0003677]; protein heterodimerization activity [GO:0046982]; structural constituent of chromatin [GO:0030527]	GO:0000786; GO:0003677; GO:0005634; GO:0030527; GO:0046982	nucleosome [GO:0000786]; nucleus [GO:0005634]	DNA binding [GO:0003677]; protein heterodimerization activity [GO:0046982]; structural constituent of chromatin [GO:0030527]	SUBCELLULAR LOCATION: Nucleus {ECO:0000256|RuleBase:RU000451}.
18	TRUE	Empty	myosin-11-like OS=Crassostrea virginica OX=6565 GN=LOC111099936 PE=4 SV=1	A0A8B8A6S6_CRAVI (+1)	LOC111099936	52 kDa		unknown	0	0	0.0011952	0	0	0.001232	0.0018977	False	False	A0A8B8A6S6	unreviewed	3	A0A8B8A6S6_CRAVI	myosin-11-like	LOC111099936	Crassostrea virginica (Eastern oyster)	455
88	TRUE	Empty	collagen alpha-1(I) chain-like OS=Crassostrea virginica OX=6565 GN=LOC111124702 PE=4 SV=1	A0A8B8D7K5_CRAVI	LOC111124702	174 kDa		unknown	0	0	5.1705e-05	0	0	5.3297e-05	0.00032838	False	False	A0A8B8D7K5	unreviewed	4	A0A8B8D7K5_CRAVI	collagen alpha-1(I) chain-like	LOC111124702	Crassostrea virginica (Eastern oyster)	1753		collagen trimer [GO:0005581]; extracellular matrix structural constituent [GO:0005201]	GO:0005201; GO:0005581	collagen trimer [GO:0005581]	extracellular matrix structural constituent [GO:0005201]
84	TRUE	Empty	CD109 antigen-like isoform X3 OS=Crassostrea virginica OX=6565 GN=LOC111124638 PE=3 SV=1	A0A8B8D5L6_CRAVI (+10)	LOC111124638	166 kDa	TRUE	unknown	0	0	0.00012174	0	0	0.00012549	0	False	False	A0A8B8D5L6	unreviewed	5	A0A8B8D5L6_CRAVI	CD109 antigen-like isoform X3	LOC111124638	Crassostrea virginica (Eastern oyster)	1489		extracellular space [GO:0005615]; serine-type endopeptidase inhibitor activity [GO:0004867]	GO:0004867; GO:0005615	extracellular space [GO:0005615]	serine-type endopeptidase inhibitor activity [GO:0004867]
65	TRUE	Empty	uncharacterized protein LOC111124358 OS=Crassostrea virginica OX=6565 GN=LOC111124358 PE=3 SV=1	A0A8B8D7T6_CRAVI (+1)	LOC111124358	134 kDa		unknown	0	0	0.00037735	0	0	0.00038896	0.00031954	False	False	A0A8B8D7T6	unreviewed	6	A0A8B8D7T6_CRAVI	uncharacterized protein LOC111124358	LOC111124358	Crassostrea virginica (Eastern oyster)	1201	response to metal ion [GO:0010038]	integral component of membrane [GO:0016021]; response to metal ion [GO:0010038]	GO:0010038; GO:0016021	integral component of membrane [GO:0016021]
111	TRUE	Empty	Rab GDP dissociation inhibitor OS=Crassostrea gigas OX=29159 GN=CGI_10028701 PE=3 SV=1	K1S151_CRAGI	CGI_10028701	50 kDa		unknown	0	0	0.00041013	0	0	0.00042275	0	False	False	K1S151	unreviewed	7	K1S151_CRAGI	Rab GDP dissociation inhibitor	CGI_10028701	Crassostrea gigas (Pacific oyster) (Crassostrea angulata)	442	protein transport [GO:0015031]; small GTPase mediated signal transduction [GO:0007264]	cytoplasm [GO:0005737]; GTPase activator activity [GO:0005096]; Rab GDP-dissociation inhibitor activity [GO:0005093]; protein transport [GO:0015031]; small GTPase mediated signal transduction [GO:0007264]	GO:0005093; GO:0005096; GO:0005737; GO:0007264; GO:0015031	cytoplasm [GO:0005737]	GTPase activator activity [GO:0005096]; Rab GDP-dissociation inhibitor activity [GO:0005093]	SUBCELLULAR LOCATION: Cytoplasm {ECO:0000256|RuleBase:RU363124}.
58	TRUE	Empty	Coactosin-like protein OS=Crassostrea gigas OX=29159 GN=CGI_10019790 PE=4 SV=1	K1R8Q5_CRAGI	CGI_10019790	16 kDa		unknown	0	0	0.0025897	0	0	0.0026694	0.0061676	False	False	K1R8Q5	unreviewed	8	K1R8Q5_CRAGI	Coactosin-like protein	CGI_10019790	Crassostrea gigas (Pacific oyster) (Crassostrea angulata)	140		actin binding [GO:0003779]	GO:0003779		actin binding [GO:0003779]
106	TRUE	Empty	Protein-L-isoaspartate O-methyltransferase OS=Crassostrea virginica OX=6565 GN=LOC111131050 PE=3 SV=1	A0A8B8E1H6_CRAVI (+3)	LOC111131050	25 kDa		unknown	0	0	0.00038244	0	0	0.00039421	0.0012144	False	False	A0A8B8E1H6	unreviewed	9	A0A8B8E1H6_CRAVI	Protein-L-isoaspartate O-methyltransferase (EC 2.1.1.77)	LOC111131050	Crassostrea virginica (Eastern oyster)	237		protein-L-isoaspartate (D-aspartate) O-methyltransferase activity [GO:0004719]	GO:0004719		protein-L-isoaspartate (D-aspartate) O-methyltransferase activity [GO:0004719]
17	TRUE	Empty	uncharacterized protein LOC111103843 OS=Crassostrea virginica OX=6565 GN=LOC111103843 PE=4 SV=1	A0A8B8ANI6_CRAVI	LOC111103843	42 kDa	TRUE	unknown	0	0	0.0052892	0	0	0.0056999	0.0081435	False	False	A0A8B8ANI6	unreviewed	10	A0A8B8ANI6_CRAVI	uncharacterized protein LOC111103843	LOC111103843	Crassostrea virginica (Eastern oyster)	377
30	TRUE	Empty	troponin C-like isoform X1 OS=Crassostrea virginica OX=6565 GN=LOC111121913 PE=4 SV=1	A0A8B8CTC8_CRAVI (+1)	LOC111121913	18 kDa		unknown	0	0	0.0084596	0	0	0.0093429	0.0083149	False	False	A0A8B8CTC8	unreviewed	11	A0A8B8CTC8_CRAVI	troponin C-like isoform X1	LOC111121913	Crassostrea virginica (Eastern oyster)	150		calcium ion binding [GO:0005509]	GO:0005509		calcium ion binding [GO:0005509]
27	TRUE	Empty	Fructose-bisphosphate aldolase OS=Crassostrea gigas OX=29159 GN=CGI_10019801 PE=3 SV=1	K1R8R6_CRAGI	CGI_10019801	43 kDa	TRUE	unknown	0	0	0.0031883	0	0.00031109	0.0035212	0.0038569	False	False	K1R8R6	unreviewed	12	K1R8R6_CRAGI	Fructose-bisphosphate aldolase (EC 4.1.2.13)	CGI_10019801	Crassostrea gigas (Pacific oyster) (Crassostrea angulata)	398	glycolytic process [GO:0006096]	fructose-bisphosphate aldolase activity [GO:0004332]; glycolytic process [GO:0006096]	GO:0004332; GO:0006096		fructose-bisphosphate aldolase activity [GO:0004332]
9	TRUE	Empty	transgelin-3-like isoform X2 OS=Crassostrea virginica OX=6565 GN=LOC111102987 PE=4 SV=1	A0A8B8ANJ8_CRAVI	LOC111102987	19 kDa	TRUE	unknown	0	0	0.044766	0	0.0022649	0.042157	0.047971	False	False	A0A8B8ANJ8	unreviewed	13	A0A8B8ANJ8_CRAVI	transgelin-3-like isoform X2	LOC111102987	Crassostrea virginica (Eastern oyster)	164
50	TRUE	Empty	fatty acid-binding protein, adipocyte-like OS=Crassostrea virginica OX=6565 GN=LOC111137559 PE=3 SV=1	A0A8B8EXP2_CRAVI	LOC111137559	14 kDa	TRUE	unknown	0	0	0.0055352	0	0	0.0064188	0.0051266	False	False	A0A8B8EXP2	unreviewed	14	A0A8B8EXP2_CRAVI	fatty acid-binding protein, adipocyte-like	LOC111137559	Crassostrea virginica (Eastern oyster)	131		lipid binding [GO:0008289]	GO:0008289		lipid binding [GO:0008289]
46	TRUE	Empty	alpha-crystallin A chain-like OS=Crassostrea virginica OX=6565 GN=LOC111103397 PE=3 SV=1	A0A8B8AQC7_CRAVI (+1)	LOC111103397	24 kDa		unknown	0	0	0.0035199	0	0	0.0040818	0.0037259	False	False	A0A8B8AQC7	unreviewed	15	A0A8B8AQC7_CRAVI	alpha-crystallin A chain-like	LOC111103397	Crassostrea virginica (Eastern oyster)	206
66	TRUE	Empty	Triosephosphate isomerase OS=Crassostrea virginica OX=6565 GN=LOC111132917 PE=3 SV=1	A0A8B8EAM7_CRAVI	LOC111132917	27 kDa		unknown	0	0	0.0021667	0	0	0.0026056	0.00038224	False	False	A0A8B8EAM7	unreviewed	16	A0A8B8EAM7_CRAVI	Triosephosphate isomerase (EC 5.3.1.1)	LOC111132917	Crassostrea virginica (Eastern oyster)	251	gluconeogenesis [GO:0006094]; glycolytic process [GO:0006096]	triose-phosphate isomerase activity [GO:0004807]; gluconeogenesis [GO:0006094]; glycolytic process [GO:0006096]	GO:0004807; GO:0006094; GO:0006096		triose-phosphate isomerase activity [GO:0004807]
25	TRUE	Empty	Creatine kinase OS=Mytilus galloprovincialis OX=29158 GN=MGAL_10B039074 PE=3 SV=1	A0A8B6G3F1_MYTGA	MGAL_10B039074	38 kDa		unknown	0	0	0.003987	0	0	0.0032878	0.005627	False	False	A0A8B6G3F1	unreviewed	17	A0A8B6G3F1_MYTGA	Creatine kinase (EC 2.7.3.2)	MGAL_10B039074	Mytilus galloprovincialis (Mediterranean mussel)	341	phosphocreatine biosynthetic process [GO:0046314]; phosphorylation [GO:0016310]	ATP binding [GO:0005524]; creatine kinase activity [GO:0004111]; phosphocreatine biosynthetic process [GO:0046314]; phosphorylation [GO:0016310]	GO:0004111; GO:0005524; GO:0016310; GO:0046314		ATP binding [GO:0005524]; creatine kinase activity [GO:0004111]
74	TRUE	Empty	40S ribosomal protein S7 OS=Ostrea edulis OX=37623 PE=2 SV=1	J9Q398_OSTED		22 kDa		unknown	0	0	0.0023481	0	0	0.0019363	0.00099421	False	False	J9Q398	unreviewed	18	J9Q398_OSTED	40S ribosomal protein S7		Ostrea edulis (Native oyster) (European flat oyster)	193	translation [GO:0006412]	ribonucleoprotein complex [GO:1990904]; ribosome [GO:0005840]; structural constituent of ribosome [GO:0003735]; translation [GO:0006412]	GO:0003735; GO:0005840; GO:0006412; GO:1990904	ribonucleoprotein complex [GO:1990904]; ribosome [GO:0005840]	structural constituent of ribosome [GO:0003735]
5	TRUE	Empty	Histone H4 OS=Lottia gigantea OX=225164 GN=LOTGIDRAFT_175997 PE=3 SV=1	V4A0D9_LOTGI	LOTGIDRAFT_175997	24 kDa	TRUE	unknown	0.00063167	0	0.04448	0.00076093	0	0.038064	0.050636	False	False	V4A0D9	unreviewed	19	V4A0D9_LOTGI	Histone H4	LOTGIDRAFT_175997	Lottia gigantea (Giant owl limpet)	216		nucleosome [GO:0000786]; nucleus [GO:0005634]; DNA binding [GO:0003677]; protein heterodimerization activity [GO:0046982]; structural constituent of chromatin [GO:0030527]	GO:0000786; GO:0003677; GO:0005634; GO:0030527; GO:0046982	nucleosome [GO:0000786]; nucleus [GO:0005634]	DNA binding [GO:0003677]; protein heterodimerization activity [GO:0046982]; structural constituent of chromatin [GO:0030527]	SUBCELLULAR LOCATION: Chromosome {ECO:0000256|ARBA:ARBA00004286}. Nucleus {ECO:0000256|ARBA:ARBA00004123}.
8	TRUE	Empty	LOW QUALITY PROTEIN: taurocyamine kinase-like OS=Crassostrea virginica OX=6565 GN=LOC111100516 PE=3 SV=1	A0A8B8A9N7_CRAVI	LOC111100516	84 kDa		unknown	0	0	0.012265	0	0	0.0092291	0.010256	False	False	A0A8B8A9N7	unreviewed	20	A0A8B8A9N7_CRAVI	LOW QUALITY PROTEIN: taurocyamine kinase-like	LOC111100516	Crassostrea virginica (Eastern oyster)	739	phosphocreatine biosynthetic process [GO:0046314]; phosphorylation [GO:0016310]	ATP binding [GO:0005524]; creatine kinase activity [GO:0004111]; phosphocreatine biosynthetic process [GO:0046314]; phosphorylation [GO:0016310]	GO:0004111; GO:0005524; GO:0016310; GO:0046314		ATP binding [GO:0005524]; creatine kinase activity [GO:0004111]
52	TRUE	Empty	40S ribosomal protein S10-like OS=Crassostrea virginica OX=6565 GN=LOC111107343 PE=3 SV=1	A0A8B8B595_CRAVI (+1)	LOC111107343	18 kDa		unknown	0	0	0.0056297	0	0	0.0040621	0.0017877	False	False	A0A8B8B595	unreviewed	21	A0A8B8B595_CRAVI	40S ribosomal protein S10-like	LOC111107343 LOC111137591	Crassostrea virginica (Eastern oyster)	161		ribosome [GO:0005840]	GO:0005840	ribosome [GO:0005840]
62	TRUE	Empty	Ferritin OS=Crassostrea ariakensis OX=94323 PE=2 SV=1	G8XUP1_CRAAR		20 kDa		unknown	0	0	0.0031803	0	0	0.0021855	0.0028053	False	False	G8XUP1	unreviewed	22	G8XUP1_CRAAR	Ferritin (EC 1.16.3.1)		Crassostrea ariakensis (Suminoe oyster)	171	cellular iron ion homeostasis [GO:0006879]; iron ion transport [GO:0006826]	ferric iron binding [GO:0008199]; ferroxidase activity [GO:0004322]; cellular iron ion homeostasis [GO:0006879]; iron ion transport [GO:0006826]	GO:0004322; GO:0006826; GO:0006879; GO:0008199		ferric iron binding [GO:0008199]; ferroxidase activity [GO:0004322]
80	TRUE	Empty	Acireductone dioxygenase OS=Crassostrea gigas OX=29159 GN=CGI_10013119 PE=3 SV=1	K1R4G6_CRAGI	CGI_10013119	29 kDa	TRUE	unknown	0	0	0.0018055	0	0	0.00074445	0.00038224	False	False	K1R4G6	unreviewed	23	K1R4G6_CRAGI	Acireductone dioxygenase (Acireductone dioxygenase (Fe(2+)-requiring)) (ARD') (Fe-ARD) (EC 1.13.11.54) (Acireductone dioxygenase (Ni(2+)-requiring)) (ARD) (Ni-ARD) (EC 1.13.11.53)	CGI_10013119	Crassostrea gigas (Pacific oyster) (Crassostrea angulata)	251	L-methionine salvage from methylthioadenosine [GO:0019509]	cytoplasm [GO:0005737]; nucleus [GO:0005634]; acireductone dioxygenase [iron(II)-requiring] activity [GO:0010309]; iron ion binding [GO:0005506]; L-methionine salvage from methylthioadenosine [GO:0019509]	GO:0005506; GO:0005634; GO:0005737; GO:0010309; GO:0019509	cytoplasm [GO:0005737]; nucleus [GO:0005634]	acireductone dioxygenase [iron(II)-requiring] activity [GO:0010309]; iron ion binding [GO:0005506]	SUBCELLULAR LOCATION: Cytoplasm {ECO:0000256|HAMAP-Rule:MF_03154}. Nucleus {ECO:0000256|HAMAP-Rule:MF_03154}.
72	TRUE	Empty	Non-neuronal cytoplasmic intermediate filament protein OS=Crassostrea gigas OX=29159 GN=CGI_10010873 PE=3 SV=1	K1PBC0_CRAGI	CGI_10010873	69 kDa	TRUE	unknown	0	0	0.00073332	0	0	0.00030236	0.00077622	False	False	K1PBC0	unreviewed	24	K1PBC0_CRAGI	Non-neuronal cytoplasmic intermediate filament protein	CGI_10010873	Crassostrea gigas (Pacific oyster) (Crassostrea angulata)	618		intermediate filament [GO:0005882]	GO:0005882	intermediate filament [GO:0005882]
110	TRUE	Empty	Phosphoenolpyruvate carboxykinase (GTP) OS=Arion vulgaris OX=1028688 GN=ORF121011 PE=3 SV=1	A0A0B7AIR7_9EUPU	ORF121011	71 kDa		unknown	0	0	0.00057275	0	0	0.0001476	0	False	False	A0A0B7AIR7	unreviewed	25	A0A0B7AIR7_9EUPU	Phosphoenolpyruvate carboxykinase (GTP) (EC 4.1.1.32)	ORF121011	Arion vulgaris	633	gluconeogenesis [GO:0006094]	GTP binding [GO:0005525]; metal ion binding [GO:0046872]; phosphoenolpyruvate carboxykinase (GTP) activity [GO:0004613]; gluconeogenesis [GO:0006094]	GO:0004613; GO:0005525; GO:0006094; GO:0046872		GTP binding [GO:0005525]; metal ion binding [GO:0046872]; phosphoenolpyruvate carboxykinase (GTP) activity [GO:0004613]
36	TRUE	Empty	Histone H2A OS=Arion vulgaris OX=1028688 GN=ORF143617 PE=3 SV=1	A0A0B7AUT8_9EUPU (+14)	ORF143617	13 kDa	TRUE	unknown	0	0	0.0049568	0	0	0.0029196	0.011243	False	False	A0A0B7AUT8	unreviewed	26	A0A0B7AUT8_9EUPU	Histone H2A	ORF143617 ORF143614	Arion vulgaris	128		nucleosome [GO:0000786]; nucleus [GO:0005634]; DNA binding [GO:0003677]; protein heterodimerization activity [GO:0046982]; structural constituent of chromatin [GO:0030527]	GO:0000786; GO:0003677; GO:0005634; GO:0030527; GO:0046982	nucleosome [GO:0000786]; nucleus [GO:0005634]	DNA binding [GO:0003677]; protein heterodimerization activity [GO:0046982]; structural constituent of chromatin [GO:0030527]	SUBCELLULAR LOCATION: Chromosome {ECO:0000256|ARBA:ARBA00004286}. Nucleus {ECO:0000256|ARBA:ARBA00004123, ECO:0000256|RuleBase:RU003767}.
71	TRUE	Empty	Transgelin OS=Crassostrea gigas OX=29159 GN=CGI_10006016 PE=3 SV=1	K1PFT9_CRAGI	CGI_10006016	20 kDa		unknown	0	0	0.0019388	0	0	0.00099924	0.0035914	False	False	K1PFT9	unreviewed	27	K1PFT9_CRAGI	Transgelin	CGI_10006016	Crassostrea gigas (Pacific oyster) (Crassostrea angulata)	187
44	TRUE	Empty	Myosin heavy chain, striated muscle OS=Crassostrea gigas OX=29159 GN=CGI_10022093 PE=3 SV=1	K1RSS3_CRAGI	CGI_10022093	230 kDa	TRUE	unknown	0	0	9.0548e-05	0	0	0	0	False	False	K1RSS3	unreviewed	28	K1RSS3_CRAGI	Myosin heavy chain, striated muscle	CGI_10022093	Crassostrea gigas (Pacific oyster) (Crassostrea angulata)	2002		myofibril [GO:0030016]; myosin complex [GO:0016459]; actin filament binding [GO:0051015]; ATP binding [GO:0005524]; cytoskeletal motor activity [GO:0003774]	GO:0003774; GO:0005524; GO:0016459; GO:0030016; GO:0051015	myofibril [GO:0030016]; myosin complex [GO:0016459]	actin filament binding [GO:0051015]; ATP binding [GO:0005524]; cytoskeletal motor activity [GO:0003774]	SUBCELLULAR LOCATION: Cytoplasm, myofibril {ECO:0000256|ARBA:ARBA00004657}.
41	TRUE	Empty	cystatin-A-like OS=Crassostrea virginica OX=6565 GN=LOC111099493 PE=3 SV=1	A0A8B8A4U2_CRAVI (+3)	LOC111099493	14 kDa	TRUE	unknown	0	0	0.010317	0	0	0	0.01092	False	False	A0A8B8A4U2	unreviewed	29	A0A8B8A4U2_CRAVI	cystatin-A-like	LOC111099493	Crassostrea virginica (Eastern oyster)	123		cytoplasm [GO:0005737]; cysteine-type endopeptidase inhibitor activity [GO:0004869]	GO:0004869; GO:0005737	cytoplasm [GO:0005737]	cysteine-type endopeptidase inhibitor activity [GO:0004869]
94	TRUE	Empty	TDRD12 OS=Mytilus coruscus OX=42192 GN=MCOR_11857 PE=4 SV=1	A0A6J8AV48_MYTCO	MCOR_11857	228 kDa		unknown	0	0	0.00036111	0	0	0	0	False	False	A0A6J8AV48	unreviewed	30	A0A6J8AV48_MYTCO	TDRD12 (EC 3.6.4.13)	MCOR_11857	Mytilus coruscus (Sea mussel)	2008	cell differentiation [GO:0030154]; gene silencing by RNA [GO:0031047]; meiotic cell cycle [GO:0051321]; spermatogenesis [GO:0007283]	ATP binding [GO:0005524]; hydrolase activity [GO:0016787]; metal ion binding [GO:0046872]; nucleic acid binding [GO:0003676]; RNA helicase activity [GO:0003724]; cell differentiation [GO:0030154]; gene silencing by RNA [GO:0031047]; meiotic cell cycle [GO:0051321]; spermatogenesis [GO:0007283]	GO:0003676; GO:0003724; GO:0005524; GO:0007283; GO:0016787; GO:0030154; GO:0031047; GO:0046872; GO:0051321		ATP binding [GO:0005524]; hydrolase activity [GO:0016787]; metal ion binding [GO:0046872]; nucleic acid binding [GO:0003676]; RNA helicase activity [GO:0003724]
117	TRUE	Empty	Uncharacterized protein OS=Pinctada fucata OX=50426 PE=4 SV=1	A0A194ANH5_PINFU		26 kDa		unknown	0	0	0.0011926	0	0	0	0	False	False	A0A194ANH5	unreviewed	31	A0A194ANH5_PINFU	Glyco_hydro_38C domain-containing protein		Pinctada fucata (Akoya pearl oyster) (Pinctada imbricata fucata)	228
23	TRUE	Empty	Tubulin beta chain OS=Crassostrea gigas OX=29159 GN=CGI_10010163 PE=3 SV=1	K1PN21_CRAGI	CGI_10010163	50 kDa	TRUE	unknown	0	0	0.0032589	0	0	0.0069284	0.0002156	False	False	K1PN21	unreviewed	32	K1PN21_CRAGI	Tubulin beta chain	CGI_10010163	Crassostrea gigas (Pacific oyster) (Crassostrea angulata)	445	microtubule-based process [GO:0007017]	microtubule [GO:0005874]; GTP binding [GO:0005525]; GTPase activity [GO:0003924]; structural constituent of cytoskeleton [GO:0005200]; microtubule-based process [GO:0007017]	GO:0003924; GO:0005200; GO:0005525; GO:0005874; GO:0007017	microtubule [GO:0005874]	GTP binding [GO:0005525]; GTPase activity [GO:0003924]; structural constituent of cytoskeleton [GO:0005200]	SUBCELLULAR LOCATION: Cytoplasm, cytoskeleton {ECO:0000256|ARBA:ARBA00004245}.
34	TRUE	Empty	Tubulin alpha chain OS=Pinctada fucata OX=50426 PE=3 SV=1	A0A194AM95_PINFU (+9)		50 kDa	TRUE	unknown	0	0	0.0024117	0	0	0.005179	0	False	False	A0A194AM95	unreviewed	33	A0A194AM95_PINFU	Tubulin alpha chain		Pinctada fucata (Akoya pearl oyster) (Pinctada imbricata fucata)	451	microtubule-based process [GO:0007017]	microtubule [GO:0005874]; GTP binding [GO:0005525]; structural constituent of cytoskeleton [GO:0005200]; microtubule-based process [GO:0007017]	GO:0005200; GO:0005525; GO:0005874; GO:0007017	microtubule [GO:0005874]	GTP binding [GO:0005525]; structural constituent of cytoskeleton [GO:0005200]
47	TRUE	Empty	Phosphoenolpyruvate carboxykinase (GTP) OS=Crassostrea virginica OX=6565 GN=LOC111135400 PE=3 SV=1	A0A8B8EMN7_CRAVI	LOC111135400	59 kDa		unknown	0	0	0.0013759	0	0	0.0030138	0	False	False	A0A8B8EMN7	unreviewed	34	A0A8B8EMN7_CRAVI	Phosphoenolpyruvate carboxykinase (GTP) (EC 4.1.1.32)	LOC111135400	Crassostrea virginica (Eastern oyster)	527	gluconeogenesis [GO:0006094]; phosphorylation [GO:0016310]	GTP binding [GO:0005525]; kinase activity [GO:0016301]; metal ion binding [GO:0046872]; phosphoenolpyruvate carboxykinase (GTP) activity [GO:0004613]; gluconeogenesis [GO:0006094]; phosphorylation [GO:0016310]	GO:0004613; GO:0005525; GO:0006094; GO:0016301; GO:0016310; GO:0046872		GTP binding [GO:0005525]; kinase activity [GO:0016301]; metal ion binding [GO:0046872]; phosphoenolpyruvate carboxykinase (GTP) activity [GO:0004613]
32	TRUE	Empty	Filamin-A OS=Crassostrea gigas OX=29159 GN=CGI_10012231 PE=3 SV=1	K1RZ99_CRAGI	CGI_10012231	91 kDa		unknown	0	0	0.00096997	0	0	0.0022218	0.001369	False	False	K1RZ99	unreviewed	35	K1RZ99_CRAGI	Filamin-A	CGI_10012231	Crassostrea gigas (Pacific oyster) (Crassostrea angulata)	841	actin cytoskeleton organization [GO:0030036]	actin filament binding [GO:0051015]; actin cytoskeleton organization [GO:0030036]	GO:0030036; GO:0051015		actin filament binding [GO:0051015]
40	TRUE	Empty	Heat shock protein 70 OS=Mimachlamys nobilis OX=106276 PE=2 SV=1	A0A5P8FRU8_MIMNO (+1)		72 kDa	TRUE	unknown	0	0	0.0012435	0	0	0.0028484	0	False	False	A0A5P8FRU8	unreviewed	36	A0A5P8FRU8_MIMNO	Heat shock protein 70		Mimachlamys nobilis (Noble scallop) (Chlamys nobilis)	656		ATP binding [GO:0005524]; ATP-dependent protein folding chaperone [GO:0140662]	GO:0005524; GO:0140662		ATP binding [GO:0005524]; ATP-dependent protein folding chaperone [GO:0140662]
112	TRUE	Empty	Major vault protein OS=Mytilus coruscus OX=42192 GN=MCOR_51652 PE=4 SV=1	A0A6J8EG45_MYTCO (+2)	MCOR_51652	100 kDa	TRUE	unknown	0	0	0.00010219	0	0	0.00021066	0	False	False	A0A6J8EG45	unreviewed	37	A0A6J8EG45_MYTCO	Major vault protein	MCOR_51652	Mytilus coruscus (Sea mussel)	887		cytoplasm [GO:0005737]; nucleus [GO:0005634]; ribonucleoprotein complex [GO:1990904]	GO:0005634; GO:0005737; GO:1990904	cytoplasm [GO:0005737]; nucleus [GO:0005634]; ribonucleoprotein complex [GO:1990904]		SUBCELLULAR LOCATION: Cytoplasm {ECO:0000256|ARBA:ARBA00004496}.
81	TRUE	Empty	protein SET-like OS=Crassostrea virginica OX=6565 GN=LOC111126579 PE=3 SV=1	A0A8B8DHH4_CRAVI (+1)	LOC111126579	33 kDa		unknown	0	0	0.00063163	0	0	0.0013021	0.0010029	False	False	A0A8B8DHH4	unreviewed	38	A0A8B8DHH4_CRAVI	protein SET-like	LOC111126579	Crassostrea virginica (Eastern oyster)	287	nucleosome assembly [GO:0006334]	nucleus [GO:0005634]; nucleosome assembly [GO:0006334]	GO:0005634; GO:0006334	nucleus [GO:0005634]
73	TRUE	Empty	Myosin essential light chain OS=Crassostrea ariakensis OX=94323 PE=2 SV=1	A0A286SBW2_CRAAR (+7)		18 kDa	TRUE	unknown	0	0	0.0023093	0	0	0.0047607	0	False	False	A0A286SBW2	unreviewed	39	A0A286SBW2_CRAAR	Myosin essential light chain		Crassostrea ariakensis (Suminoe oyster)	157		calcium ion binding [GO:0005509]	GO:0005509		calcium ion binding [GO:0005509]
105	TRUE	Empty	Alpha-amylase OS=Saccostrea forskali OX=413177 PE=2 SV=1	U5ZZB6_9BIVA		58 kDa		unknown	0	0	0.0001743	0	0	0.00035934	0.000369	False	False	U5ZZB6	unreviewed	40	U5ZZB6_9BIVA	Alpha-amylase (EC 3.2.1.1)		Saccostrea forskali	520	carbohydrate metabolic process [GO:0005975]	alpha-amylase activity [GO:0004556]; metal ion binding [GO:0046872]; carbohydrate metabolic process [GO:0005975]	GO:0004556; GO:0005975; GO:0046872		alpha-amylase activity [GO:0004556]; metal ion binding [GO:0046872]
56	TRUE	Empty	LOW QUALITY PROTEIN: retinal dehydrogenase 1-like OS=Crassostrea virginica OX=6565 GN=LOC111130225 PE=3 SV=1	A0A8B8DZ03_CRAVI	LOC111130225	54 kDa	TRUE	unknown	0	0	0.00091185	0	0	0.0024438	0	False	False	A0A8B8DZ03	unreviewed	41	A0A8B8DZ03_CRAVI	LOW QUALITY PROTEIN: retinal dehydrogenase 1-like	LOC111130225	Crassostrea virginica (Eastern oyster)	497		oxidoreductase activity, acting on the aldehyde or oxo group of donors, NAD or NADP as acceptor [GO:0016620]	GO:0016620		oxidoreductase activity, acting on the aldehyde or oxo group of donors, NAD or NADP as acceptor [GO:0016620]
75	TRUE	Empty	putative uncharacterized oxidoreductase YDR541C OS=Crassostrea virginica OX=6565 GN=LOC111133530 PE=4 SV=1	A0A8B8EDQ9_CRAVI	LOC111133530	50 kDa		unknown	0	0	0.00061104	0	0	0.0016796	0	False	False	A0A8B8EDQ9	unreviewed	42	A0A8B8EDQ9_CRAVI	putative uncharacterized oxidoreductase YDR541C	LOC111133530	Crassostrea virginica (Eastern oyster)	445
67	TRUE	Empty	Nucleoside diphosphate kinase OS=Crassostrea virginica OX=6565 GN=LOC111126109 PE=3 SV=1	A0A8B8DE23_CRAVI (+2)	LOC111126109	19 kDa	TRUE	unknown	0	0	0.001079	0	0	0.0027806	0.0039975	False	False	A0A8B8DE23	unreviewed	43	A0A8B8DE23_CRAVI	Nucleoside diphosphate kinase (EC 2.7.4.6)	LOC111126109	Crassostrea virginica (Eastern oyster)	168	CTP biosynthetic process [GO:0006241]; GTP biosynthetic process [GO:0006183]; nucleoside diphosphate phosphorylation [GO:0006165]; UTP biosynthetic process [GO:0006228]	ATP binding [GO:0005524]; nucleoside diphosphate kinase activity [GO:0004550]; CTP biosynthetic process [GO:0006241]; GTP biosynthetic process [GO:0006183]; nucleoside diphosphate phosphorylation [GO:0006165]; UTP biosynthetic process [GO:0006228]	GO:0004550; GO:0005524; GO:0006165; GO:0006183; GO:0006228; GO:0006241		ATP binding [GO:0005524]; nucleoside diphosphate kinase activity [GO:0004550]
10	TRUE	Empty	Histone H4 OS=Mytilus coruscus OX=42192 GN=MCOR_30443 PE=3 SV=1	A0A6J8CH78_MYTCO	MCOR_30443	28 kDa	TRUE	unknown	0	0	0.0041673	0	0	0.0075173	0	False	False	A0A6J8CH78	unreviewed	44	A0A6J8CH78_MYTCO	Histone H4	MCOR_30443	Mytilus coruscus (Sea mussel)	261		nucleosome [GO:0000786]; nucleus [GO:0005634]; DNA binding [GO:0003677]; protein heterodimerization activity [GO:0046982]; structural constituent of chromatin [GO:0030527]	GO:0000786; GO:0003677; GO:0005634; GO:0030527; GO:0046982	nucleosome [GO:0000786]; nucleus [GO:0005634]	DNA binding [GO:0003677]; protein heterodimerization activity [GO:0046982]; structural constituent of chromatin [GO:0030527]	SUBCELLULAR LOCATION: Chromosome {ECO:0000256|ARBA:ARBA00004286}. Nucleus {ECO:0000256|ARBA:ARBA00004123}.
21	TRUE	Empty	myosin heavy chain, striated muscle-like isoform X3 OS=Crassostrea virginica OX=6565 GN=LOC111124621 PE=3 SV=1	A0A8B8D5E7_CRAVI (+3)	LOC111124621	223 kDa	TRUE	unknown	0	0	0.00060643	0	0	0.001106	0	False	False	A0A8B8D5E7	unreviewed	45	A0A8B8D5E7_CRAVI	myosin heavy chain, striated muscle-like isoform X3	LOC111124621	Crassostrea virginica (Eastern oyster)	1943		myofibril [GO:0030016]; myosin complex [GO:0016459]; actin filament binding [GO:0051015]; ATP binding [GO:0005524]; cytoskeletal motor activity [GO:0003774]	GO:0003774; GO:0005524; GO:0016459; GO:0030016; GO:0051015	myofibril [GO:0030016]; myosin complex [GO:0016459]	actin filament binding [GO:0051015]; ATP binding [GO:0005524]; cytoskeletal motor activity [GO:0003774]	SUBCELLULAR LOCATION: Cytoplasm, myofibril {ECO:0000256|ARBA:ARBA00004657}.
12	TRUE	Empty	paramyosin-like isoform X1 OS=Crassostrea virginica OX=6565 GN=LOC111124016 PE=4 SV=1	A0A8B8D397_CRAVI (+3)	LOC111124016	102 kDa		unknown	0	0	0.0018414	0	0	0.0034799	0.010937	False	False	A0A8B8D397	unreviewed	46	A0A8B8D397_CRAVI	paramyosin-like isoform X1	LOC111124016	Crassostrea virginica (Eastern oyster)	886		myofibril [GO:0030016]; myosin complex [GO:0016459]	GO:0016459; GO:0030016	myofibril [GO:0030016]; myosin complex [GO:0016459]		SUBCELLULAR LOCATION: Cytoplasm, myofibril {ECO:0000256|ARBA:ARBA00004657}.
59	TRUE	Empty	Nuclear autoantigenic sperm protein OS=Crassostrea gigas OX=29159 GN=CGI_10019269 PE=3 SV=1	K1RN77_CRAGI	CGI_10019269	73 kDa	TRUE	unknown	0	0	0.0008341	0	0	0.0015763	0	False	False	K1RN77	unreviewed	47	K1RN77_CRAGI	Nuclear autoantigenic sperm protein	CGI_10019269	Crassostrea gigas (Pacific oyster) (Crassostrea angulata)	652		nucleus [GO:0005634]	GO:0005634	nucleus [GO:0005634]		SUBCELLULAR LOCATION: Nucleus {ECO:0000256|ARBA:ARBA00004123}.
31	TRUE	Empty	Phosphopyruvate hydratase OS=Crassostrea virginica OX=6565 GN=LOC111132341 PE=3 SV=1	A0A8B8E8R0_CRAVI	LOC111132341	138 kDa	TRUE	unknown	0	0	0.0007393	0	0	0.0012193	0.0011738	False	False	A0A8B8E8R0	unreviewed	48	A0A8B8E8R0_CRAVI	Phosphopyruvate hydratase (EC 4.2.1.11) (2-phospho-D-glycerate hydro-lyase)	LOC111132341	Crassostrea virginica (Eastern oyster)	1226	glycolytic process [GO:0006096]	integral component of membrane [GO:0016021]; phosphopyruvate hydratase complex [GO:0000015]; magnesium ion binding [GO:0000287]; phosphopyruvate hydratase activity [GO:0004634]; glycolytic process [GO:0006096]	GO:0000015; GO:0000287; GO:0004634; GO:0006096; GO:0016021	integral component of membrane [GO:0016021]; phosphopyruvate hydratase complex [GO:0000015]	magnesium ion binding [GO:0000287]; phosphopyruvate hydratase activity [GO:0004634]
13	TRUE	Empty	Vitellogenin OS=Saccostrea glomerata OX=157728 PE=2 SV=1	A0A161I6R2_9BIVA		300 kDa		unknown	0	0	0.0015339	0	4.6564e-05	0.0026704	0.00018041	False	False	A0A161I6R2	unreviewed	49	A0A161I6R2_9BIVA	Vitellogenin		Saccostrea glomerata	2659		lipid transporter activity [GO:0005319]	GO:0005319		lipid transporter activity [GO:0005319]
39	TRUE	Empty	radixin-like isoform X3 OS=Crassostrea virginica OX=6565 GN=LOC111103220 PE=4 SV=1	A0A8B8AKD5_CRAVI (+4)	LOC111103220	69 kDa		unknown	0.00023565	0	0.0014089	0.00028387	0	0.0022591	0.00082851	False	False	A0A8B8AKD5	unreviewed	50	A0A8B8AKD5_CRAVI	radixin-like isoform X3	LOC111103220	Crassostrea virginica (Eastern oyster)	579		cytoplasm [GO:0005737]; cytoskeleton [GO:0005856]; plasma membrane [GO:0005886]; actin binding [GO:0003779]	GO:0003779; GO:0005737; GO:0005856; GO:0005886	cytoplasm [GO:0005737]; cytoskeleton [GO:0005856]; plasma membrane [GO:0005886]	actin binding [GO:0003779]	SUBCELLULAR LOCATION: Cytoplasm, cytoskeleton {ECO:0000256|ARBA:ARBA00004245}. Membrane {ECO:0000256|ARBA:ARBA00004287}; Peripheral membrane protein {ECO:0000256|ARBA:ARBA00004287}; Cytoplasmic side {ECO:0000256|ARBA:ARBA00004287}.
24	TRUE	Empty	Elongation factor 1-alpha OS=Crassostrea gigas OX=29159 GN=CGI_10012474 PE=3 SV=1	K1QGS8_CRAGI (+1)	CGI_10012474	50 kDa	TRUE	unknown	0.00059066	0	0.0029428	0.00035576	0	0.0046512	0.0014537	False	False	K1QGS8	unreviewed	51	K1QGS8_CRAGI	Elongation factor 1-alpha	CGI_10012474	Crassostrea gigas (Pacific oyster) (Crassostrea angulata)	462		GTP binding [GO:0005525]; GTPase activity [GO:0003924]; translation elongation factor activity [GO:0003746]	GO:0003746; GO:0003924; GO:0005525		GTP binding [GO:0005525]; GTPase activity [GO:0003924]; translation elongation factor activity [GO:0003746]
28	TRUE	Empty	Actin OS=Pinctada fucata OX=50426 PE=2 SV=1	A0A0P0LDM5_PINFU (+6)		42 kDa	TRUE	unknown	0.0010886	0	0.0026517	0.0013114	0	0.0069575	0	False	False	A0A0P0LDM5	unreviewed	52	A0A0P0LDM5_PINFU	Actin		Pinctada fucata (Akoya pearl oyster) (Pinctada imbricata fucata)	376
16	TRUE	Empty	Ferritin OS=Crassostrea virginica OX=6565 GN=LOC111133323 PE=3 SV=1	A0A8B8ECP0_CRAVI	LOC111133323	25 kDa		unknown	0	0	0.0068788	0	0	0.0095931	0.017561	False	False	A0A8B8ECP0	unreviewed	53	A0A8B8ECP0_CRAVI	Ferritin (EC 1.16.3.1)	LOC111133323	Crassostrea virginica (Eastern oyster)	224	cellular iron ion homeostasis [GO:0006879]; iron ion transport [GO:0006826]	ferric iron binding [GO:0008199]; oxidoreductase activity [GO:0016491]; cellular iron ion homeostasis [GO:0006879]; iron ion transport [GO:0006826]	GO:0006826; GO:0006879; GO:0008199; GO:0016491		ferric iron binding [GO:0008199]; oxidoreductase activity [GO:0016491]
22	TRUE	Empty	Glyceraldehyde-3-phosphate dehydrogenase OS=Crassostrea brasiliana OX=398256 PE=2 SV=1	A0A2L1TH05_9BIVA (+1)		36 kDa	TRUE	unknown	0	0	0.0064935	0	0	0.0092034	0.0042959	False	False	A0A2L1TH05	unreviewed	54	A0A2L1TH05_9BIVA	Glyceraldehyde-3-phosphate dehydrogenase (EC 1.2.1.12)		Crassostrea brasiliana	335	glucose metabolic process [GO:0006006]; glycolytic process [GO:0006096]	glyceraldehyde-3-phosphate dehydrogenase (NAD+) (phosphorylating) activity [GO:0004365]; NAD binding [GO:0051287]; NADP binding [GO:0050661]; glucose metabolic process [GO:0006006]; glycolytic process [GO:0006096]	GO:0004365; GO:0006006; GO:0006096; GO:0050661; GO:0051287		glyceraldehyde-3-phosphate dehydrogenase (NAD+) (phosphorylating) activity [GO:0004365]; NAD binding [GO:0051287]; NADP binding [GO:0050661]
70	TRUE	Empty	calmodulin-like OS=Crassostrea virginica OX=6565 GN=LOC111130016 PE=4 SV=1	A0A8B8DXJ1_CRAVI	LOC111130016	17 kDa		unknown	0	0	0.0031041	0	0	0.0044795	0.00065713	False	False	A0A8B8DXJ1	unreviewed	55	A0A8B8DXJ1_CRAVI	calmodulin-like	LOC111130016	Crassostrea virginica (Eastern oyster)	146		calcium ion binding [GO:0005509]	GO:0005509		calcium ion binding [GO:0005509]
38	TRUE	Empty	71kDa heat shock connate protein OS=Crassostrea gigas OX=29159 GN=hsp70 PE=2 SV=1	Q9XZJ2_CRAGI	hsp70	72 kDa	TRUE	unknown	0	0	0.00041262	0	0	0.00056709	0	False	False	Q9XZJ2	unreviewed	56	Q9XZJ2_CRAGI	71kDa heat shock connate protein (Heat shock protein 70)	hsp70 HSC71	Crassostrea gigas (Pacific oyster) (Crassostrea angulata)	659		ATP binding [GO:0005524]; ATP-dependent protein folding chaperone [GO:0140662]	GO:0005524; GO:0140662		ATP binding [GO:0005524]; ATP-dependent protein folding chaperone [GO:0140662]
78	TRUE	Empty	Acireductone dioxygenase OS=Crassostrea virginica OX=6565 GN=LOC111110831 PE=3 SV=1	A0A8B8BIH9_CRAVI	LOC111110831	21 kDa	TRUE	unknown	0	0	0.0015191	0	0	0.0020878	0.001608	False	False	A0A8B8BIH9	unreviewed	57	A0A8B8BIH9_CRAVI	Acireductone dioxygenase (Acireductone dioxygenase (Fe(2+)-requiring)) (ARD') (Fe-ARD) (EC 1.13.11.54) (Acireductone dioxygenase (Ni(2+)-requiring)) (ARD) (Ni-ARD) (EC 1.13.11.53)	LOC111110831	Crassostrea virginica (Eastern oyster)	179	L-methionine salvage from methylthioadenosine [GO:0019509]	cytoplasm [GO:0005737]; nucleus [GO:0005634]; acireductone dioxygenase [iron(II)-requiring] activity [GO:0010309]; iron ion binding [GO:0005506]; L-methionine salvage from methylthioadenosine [GO:0019509]	GO:0005506; GO:0005634; GO:0005737; GO:0010309; GO:0019509	cytoplasm [GO:0005737]; nucleus [GO:0005634]	acireductone dioxygenase [iron(II)-requiring] activity [GO:0010309]; iron ion binding [GO:0005506]	SUBCELLULAR LOCATION: Cytoplasm {ECO:0000256|HAMAP-Rule:MF_03154}. Nucleus {ECO:0000256|HAMAP-Rule:MF_03154}.
35	TRUE	Empty	uncharacterized protein LOC111099547 OS=Crassostrea virginica OX=6565 GN=LOC111099547 PE=4 SV=1	A0A8B8A9M1_CRAVI	LOC111099547	26 kDa		unknown	0	0	0.0032084	0	0	0.004134	0.0076413	False	False	A0A8B8A9M1	unreviewed	58	A0A8B8A9M1_CRAVI	uncharacterized protein LOC111099547	LOC111099547	Crassostrea virginica (Eastern oyster)	226
55	TRUE	Empty	uncharacterized protein LOC111108402 OS=Crassostrea virginica OX=6565 GN=LOC111108408 PE=4 SV=1	A0A8B8B9Y4_CRAVI	LOC111108408	17 kDa		unknown	0	0	0.0023391	0	0	0.0036166	0.0049518	False	False	A0A8B8B9Y4	unreviewed	59	A0A8B8B9Y4_CRAVI	uncharacterized protein LOC111108402 (uncharacterized protein LOC111108408)	LOC111108408 LOC111108402	Crassostrea virginica (Eastern oyster)	155
69	TRUE	Empty	Peptidylprolyl isomerase OS=Crassostrea virginica OX=6565 GN=LOC111118273 PE=4 SV=1	A0A8B8CCF0_CRAVI	LOC111118273	11 kDa		unknown	0	0	0.003357	0	0	0.0051905	0.002665	False	False	A0A8B8CCF0	unreviewed	60	A0A8B8CCF0_CRAVI	Peptidylprolyl isomerase (EC 5.2.1.8)	LOC111118273	Crassostrea virginica (Eastern oyster)	108		peptidyl-prolyl cis-trans isomerase activity [GO:0003755]	GO:0003755		peptidyl-prolyl cis-trans isomerase activity [GO:0003755]
96	TRUE	Empty	Superoxide dismutase [Cu-Zn] OS=Crassostrea ariakensis OX=94323 PE=2 SV=1	A6XBR6_CRAAR (+1)		16 kDa		unknown	0	0	0.0011695	0	0	0.0018083	0.00061897	False	False	A6XBR6	unreviewed	61	A6XBR6_CRAAR	Superoxide dismutase [Cu-Zn] (EC 1.15.1.1)		Crassostrea ariakensis (Suminoe oyster)	155		metal ion binding [GO:0046872]; superoxide dismutase activity [GO:0004784]	GO:0004784; GO:0046872		metal ion binding [GO:0046872]; superoxide dismutase activity [GO:0004784]
7	TRUE	Empty	myosin heavy chain, striated muscle-like isoform X2 OS=Crassostrea virginica OX=6565 GN=LOC111120907 PE=3 SV=1	A0A8B8CPC5_CRAVI (+1)	LOC111120907	227 kDa	TRUE	unknown	0	0.00013455	0.0036182	0	0.00062564	0.0052875	0.0040723	False	False	A0A8B8CPC5	unreviewed	62	A0A8B8CPC5_CRAVI	myosin heavy chain, striated muscle-like isoform X2	LOC111120907	Crassostrea virginica (Eastern oyster)	1979		myofibril [GO:0030016]; myosin complex [GO:0016459]; actin filament binding [GO:0051015]; ATP binding [GO:0005524]; cytoskeletal motor activity [GO:0003774]	GO:0003774; GO:0005524; GO:0016459; GO:0030016; GO:0051015	myofibril [GO:0030016]; myosin complex [GO:0016459]	actin filament binding [GO:0051015]; ATP binding [GO:0005524]; cytoskeletal motor activity [GO:0003774]	SUBCELLULAR LOCATION: Cytoplasm, myofibril {ECO:0000256|ARBA:ARBA00004657}.
54	TRUE	Empty	Nascent polypeptide-associated complex subunit alpha OS=Mizuhopecten yessoensis OX=6573 GN=KP79_PYT04896 PE=4 SV=1	A0A210PGU4_MIZYE (+1)	KP79_PYT04896	23 kDa		unknown	0	0	0.0025897	0	0.00058959	0.0040041	0.00091372	False	False	A0A210PGU4	unreviewed	63	A0A210PGU4_MIZYE	Nascent polypeptide-associated complex subunit alpha	KP79_PYT04896	Mizuhopecten yessoensis (Japanese scallop) (Patinopecten yessoensis)	210		nascent polypeptide-associated complex [GO:0005854]	GO:0005854	nascent polypeptide-associated complex [GO:0005854]
3	TRUE	Empty	Tropomyosin OS=Saccostrea glomerata OX=157728 PE=2 SV=1	A0A2L1FDX2_9BIVA		33 kDa	TRUE	unknown	0	0.02344	0.011809	0.00057873	0.025286	0.018752	0.058105	True	True	A0A2L1FDX2	unreviewed	64	A0A2L1FDX2_9BIVA	Tropomyosin		Saccostrea glomerata	284
6	TRUE	Empty	Tropomyosin OS=Crassostrea virginica OX=6565 GN=LOC111130257 PE=3 SV=1	A0A8B8DX08_CRAVI	LOC111130257	33 kDa	TRUE	unknown	0	0.002344	0.0006383	0	0.0021798	0.0016449	0.0030404	True	True	A0A8B8DX08	unreviewed	65	A0A8B8DX08_CRAVI	Tropomyosin	LOC111130257	Crassostrea virginica (Eastern oyster)	284
49	TRUE	Empty	Peptidyl-prolyl cis-trans isomerase OS=Conus textile OX=6494 PE=2 SV=1	U5YDN8_CONTE		17 kDa		unknown	0	0.0040592	0.0027634	0	0.0045298	0.0022788	0.00234	True	True	U5YDN8	unreviewed	66	U5YDN8_CONTE	Peptidyl-prolyl cis-trans isomerase (PPIase) (EC 5.2.1.8)		Conus textile (Cloth-of-gold cone)	164	protein folding [GO:0006457]; protein peptidyl-prolyl isomerization [GO:0000413]	peptidyl-prolyl cis-trans isomerase activity [GO:0003755]; protein folding [GO:0006457]; protein peptidyl-prolyl isomerization [GO:0000413]	GO:0000413; GO:0003755; GO:0006457		peptidyl-prolyl cis-trans isomerase activity [GO:0003755]
2	TRUE	Empty	SOCS box domain-containing protein OS=Mytilus coruscus OX=42192 GN=MCOR_30788 PE=4 SV=1	A0A6J8CMI5_MYTCO	MCOR_30788	66 kDa		unknown	0.00022627	0.015014	0.012927	0.001908	0.014989	0.010071	0.012729	True	True	A0A6J8CMI5	unreviewed	67	A0A6J8CMI5_MYTCO	SOCS box domain-containing protein	MCOR_30788	Mytilus coruscus (Sea mussel)	603
4	TRUE	Empty	carbonic anhydrase 1-like OS=Crassostrea virginica OX=6565 GN=LOC111117514 PE=3 SV=1	A0A8B8C9Q6_CRAVI	LOC111117514	35 kDa	TRUE	unknown	0	0.023118	0.027396	0	0.028266	0.019527	0.024679	False	True	A0A8B8C9Q6	unreviewed	68	A0A8B8C9Q6_CRAVI	carbonic anhydrase 1-like	LOC111117514	Crassostrea virginica (Eastern oyster)	311		extracellular region [GO:0005576]; carbonate dehydratase activity [GO:0004089]; zinc ion binding [GO:0008270]	GO:0004089; GO:0005576; GO:0008270	extracellular region [GO:0005576]	carbonate dehydratase activity [GO:0004089]; zinc ion binding [GO:0008270]
1	TRUE	Empty	Extracellular superoxide dismutase OS=Saccostrea glomerata OX=157728 PE=2 SV=1	C4NWI6_9BIVA		21 kDa	TRUE	unknown	0.91451	0.92926	0.6842	0.94402	0.89972	0.60417	0.58844	True	True	C4NWI6	unreviewed	69	C4NWI6_9BIVA	Extracellular superoxide dismutase (EC 1.15.1.1)		Saccostrea glomerata	195		metal ion binding [GO:0046872]; superoxide dismutase activity [GO:0004784]	GO:0004784; GO:0046872		metal ion binding [GO:0046872]; superoxide dismutase activity [GO:0004784]
61	TRUE	Empty	gelsolin-like protein 2 OS=Crassostrea virginica OX=6565 GN=LOC111108138 PE=4 SV=1	A0A8B8B9N0_CRAVI	LOC111108138	41 kDa	TRUE	unknown	0	0.0014712	0	0	0.00068406	0	0	True	True	A0A8B8B9N0	unreviewed	70	A0A8B8B9N0_CRAVI	gelsolin-like protein 2	LOC111108138	Crassostrea virginica (Eastern oyster)	362		actin filament binding [GO:0051015]	GO:0051015		actin filament binding [GO:0051015]
87	TRUE	Empty	Cystatin B-like protein OS=Crassostrea gigas OX=29159 GN=CGI_10013578 PE=2 SV=1	D7EZH1_CRAGI	CGI_10013578	11 kDa		unknown	0	0	0.0028032	0	0.0025529	0.00096318	0.0019782	False	True	D7EZH1	unreviewed	71	D7EZH1_CRAGI	Cystatin B-like protein (Cystatin B-like protein; Cystatin-B) (Cystatin-B)	CGI_10013578	Crassostrea gigas (Pacific oyster) (Crassostrea angulata)	97		cytoplasm [GO:0005737]; cysteine-type endopeptidase inhibitor activity [GO:0004869]	GO:0004869; GO:0005737	cytoplasm [GO:0005737]	cysteine-type endopeptidase inhibitor activity [GO:0004869]
91	TRUE	Empty	Cofilin OS=Crassostrea gigas OX=29159 GN=CGI_10027462 PE=3 SV=1	K1PYB0_CRAGI	CGI_10027462	19 kDa		unknown	0	0	0.0022519	0	0.0030761	0	0	False	True	K1PYB0	unreviewed	72	K1PYB0_CRAGI	Cofilin	CGI_10027462	Crassostrea gigas (Pacific oyster) (Crassostrea angulata)	161	actin filament depolymerization [GO:0030042]	actin cytoskeleton [GO:0015629]; actin binding [GO:0003779]; actin filament depolymerization [GO:0030042]	GO:0003779; GO:0015629; GO:0030042	actin cytoskeleton [GO:0015629]	actin binding [GO:0003779]
127	TRUE	Empty	Heterogeneous nuclear ribonucleoprotein A/B OS=Crassostrea gigas OX=29159 GN=CGI_10020922 PE=3 SV=1	K1PNI6_CRAGI	CGI_10020922	54 kDa		unknown	0	0	0	0	0.00052133	0	0	False	True	K1PNI6	unreviewed	73	K1PNI6_CRAGI	Heterogeneous nuclear ribonucleoprotein A/B	CGI_10020922	Crassostrea gigas (Pacific oyster) (Crassostrea angulata)	475		ribonucleoprotein complex [GO:1990904]; RNA binding [GO:0003723]	GO:0003723; GO:1990904	ribonucleoprotein complex [GO:1990904]	RNA binding [GO:0003723]
104	TRUE	Empty	SH3 domain-binding glutamic acid-rich protein OS=Crassostrea gigas OX=29159 GN=CGI_10017640 PE=3 SV=1	K1R2P2_CRAGI	CGI_10017640	59 kDa		unknown	0	0	0.00017772	0	0.00024277	0.00036639	0.00018812	False	False	K1R2P2	unreviewed	74	K1R2P2_CRAGI	SH3 domain-binding glutamic acid-rich protein	CGI_10017640	Crassostrea gigas (Pacific oyster) (Crassostrea angulata)	510
33	TRUE	Empty	gelsolin-like protein 2 isoform X6 OS=Crassostrea virginica OX=6565 GN=LOC111108370 PE=4 SV=1	A0A8B8B918_CRAVI (+2)	LOC111108370	39 kDa	TRUE	unknown	0	0.0011578	0.0021018	0	0.0014355	0.0046037	0.0019466	False	False	A0A8B8B918	unreviewed	75	A0A8B8B918_CRAVI	gelsolin-like protein 2 isoform X6	LOC111108370	Crassostrea virginica (Eastern oyster)	345		actin filament binding [GO:0051015]	GO:0051015		actin filament binding [GO:0051015]
77	TRUE	Empty	uncharacterized protein LOC111121485 OS=Crassostrea virginica OX=6565 GN=LOC111121485 PE=4 SV=1	A0A8B8CRN2_CRAVI	LOC111121485	24 kDa		unknown	0	0	0	0	0.0011205	0.0021138	0.0013024	False	False	A0A8B8CRN2	unreviewed	76	A0A8B8CRN2_CRAVI	uncharacterized protein LOC111121485	LOC111121485	Crassostrea virginica (Eastern oyster)	221	cell-matrix adhesion [GO:0007160]	extracellular region [GO:0005576]; calcium ion binding [GO:0005509]; cell-matrix adhesion [GO:0007160]	GO:0005509; GO:0005576; GO:0007160	extracellular region [GO:0005576]	calcium ion binding [GO:0005509]
20	TRUE	Empty	Myosin heavy chain, striated muscle OS=Crassostrea gigas OX=29159 GN=CGI_10025110 PE=4 SV=1	K1R1B3_CRAGI	CGI_10025110	80 kDa	TRUE	unknown	0	0	0	0	0.0001739	0.00052488	0.001617	False	False	K1R1B3	unreviewed	77	K1R1B3_CRAGI	Myosin heavy chain, striated muscle	CGI_10025110	Crassostrea gigas (Pacific oyster) (Crassostrea angulata)	712		myofibril [GO:0030016]; myosin complex [GO:0016459]	GO:0016459; GO:0030016	myofibril [GO:0030016]; myosin complex [GO:0016459]		SUBCELLULAR LOCATION: Cytoplasm, myofibril {ECO:0000256|ARBA:ARBA00004657}.
51	TRUE	Empty	Severin OS=Crassostrea gigas OX=29159 GN=CGI_10002689 PE=4 SV=1	K1PE57_CRAGI	CGI_10002689	37 kDa	TRUE	unknown	0	0	0.0010986	0	0.0030016	0.0022649	0.00029073	False	True	K1PE57	unreviewed	78	K1PE57_CRAGI	Severin	CGI_10002689	Crassostrea gigas (Pacific oyster) (Crassostrea angulata)	330		actin filament binding [GO:0051015]	GO:0051015		actin filament binding [GO:0051015]
64	TRUE	Empty	Peptidyl-prolyl cis-trans isomerase OS=Crassostrea virginica OX=6565 GN=LOC111121539 PE=3 SV=1	A0A8B8CS62_CRAVI	LOC111121539	18 kDa		unknown	0	0	0	0	0.0030199	0.0028484	0.002925	False	True	A0A8B8CS62	unreviewed	79	A0A8B8CS62_CRAVI	Peptidyl-prolyl cis-trans isomerase (PPIase) (EC 5.2.1.8)	LOC111121539	Crassostrea virginica (Eastern oyster)	164	protein folding [GO:0006457]; protein peptidyl-prolyl isomerization [GO:0000413]	peptidyl-prolyl cis-trans isomerase activity [GO:0003755]; protein folding [GO:0006457]; protein peptidyl-prolyl isomerization [GO:0000413]	GO:0000413; GO:0003755; GO:0006457		peptidyl-prolyl cis-trans isomerase activity [GO:0003755]
48	TRUE	Empty	Muscle LIM protein Mlp84B OS=Crassostrea gigas OX=29159 GN=CGI_10003462 PE=4 SV=1	K1R781_CRAGI	CGI_10003462	21 kDa		unknown	0.0076967	0	0	0.0118	0	0	0	False	False	K1R781	unreviewed	80	K1R781_CRAGI	Muscle LIM protein Mlp84B	CGI_10003462	Crassostrea gigas (Pacific oyster) (Crassostrea angulata)	195		metal ion binding [GO:0046872]	GO:0046872		metal ion binding [GO:0046872]
43	TRUE	Empty	translation initiation factor IF-2-like isoform X5 OS=Crassostrea virginica OX=6565 GN=LOC111127650 PE=3 SV=1	A0A8B8DLI3_CRAVI	LOC111127650	31 kDa	TRUE	unknown	0.0039983	0	0	0.011439	0	0	0	False	False	A0A8B8DLI3	unreviewed	81	A0A8B8DLI3_CRAVI	translation initiation factor IF-2-like isoform X5	LOC111127650	Crassostrea virginica (Eastern oyster)	273	actin filament organization [GO:0007015]	cytoskeleton [GO:0005856]; actin monomer binding [GO:0003785]; translation initiation factor activity [GO:0003743]; actin filament organization [GO:0007015]	GO:0003743; GO:0003785; GO:0005856; GO:0007015	cytoskeleton [GO:0005856]	actin monomer binding [GO:0003785]; translation initiation factor activity [GO:0003743]	SUBCELLULAR LOCATION: Cytoplasm, cytoskeleton {ECO:0000256|ARBA:ARBA00004245}.
107	TRUE	Empty	60S ribosomal protein L24-like OS=Crassostrea virginica OX=6565 GN=LOC111103150 PE=3 SV=1	A0A8B8AK34_CRAVI (+2)	LOC111103150	18 kDa		unknown	0.0026239	0	0	0.0021072	0	0	0	False	False	A0A8B8AK34	unreviewed	82	A0A8B8AK34_CRAVI	60S ribosomal protein L24-like	LOC111103150 LOC111102811	Crassostrea virginica (Eastern oyster)	156		ribosome [GO:0005840]	GO:0005840	ribosome [GO:0005840]
63	TRUE	Empty	Transgelin OS=Crassostrea gigas OX=29159 GN=CGI_10025378 PE=3 SV=1	K1R1X5_CRAGI	CGI_10025378	43 kDa		unknown	0.00034895	0	0	0.0029425	0	0.0011947	0.00024537	False	False	K1R1X5	unreviewed	83	K1R1X5_CRAGI	Transgelin	CGI_10025378	Crassostrea gigas (Pacific oyster) (Crassostrea angulata)	391
82	TRUE	Empty	Heat shock protein 20 OS=Crassostrea gigas OX=29159 GN=HSP20 PE=2 SV=1	A0A7S8X802_CRAGI (+5)	HSP20	27 kDa		unknown	0	0	0	0.0041435	0	0.00039256	0.00080623	False	False	A0A7S8X802	unreviewed	84	A0A7S8X802_CRAGI	Heat shock protein 20	HSP20 CGI_10004164	Crassostrea gigas (Pacific oyster) (Crassostrea angulata)	238
100	TRUE	Empty	PDZ and LIM domain protein Zasp-like OS=Crassostrea virginica OX=6565 GN=LOC111133459 PE=4 SV=1	A0A8B8EDJ4_CRAVI	LOC111133459	18 kDa		unknown	0	0	0	0.0020044	0.0030199	0	0	False	True	A0A8B8EDJ4	unreviewed	85	A0A8B8EDJ4_CRAVI	PDZ and LIM domain protein Zasp-like	LOC111133459	Crassostrea virginica (Eastern oyster)	164
95	TRUE	Empty	ALMS_motif domain-containing protein OS=Octopus bimaculoides OX=37653 GN=OCBIM_22010986mg PE=4 SV=1	A0A0L8HP93_OCTBM	OCBIM_22010986mg	114 kDa		unknown	0	0	0	0.00065352	0.00036923	0	0	False	True	A0A0L8HP93	unreviewed	86	A0A0L8HP93_OCTBM	ALMS_motif domain-containing protein	OCBIM_22010986mg	Octopus bimaculoides (California two-spotted octopus)	1006		cytoplasm [GO:0005737]; microtubule organizing center [GO:0005815]	GO:0005737; GO:0005815	cytoplasm [GO:0005737]; microtubule organizing center [GO:0005815]		SUBCELLULAR LOCATION: Cytoplasm, cytoskeleton, microtubule organizing center, centrosome {ECO:0000256|ARBA:ARBA00004300}.
42	TRUE	Empty	troponin T-like isoform X8 OS=Crassostrea virginica OX=6565 GN=LOC111131563 PE=3 SV=1	A0A8B8E358_CRAVI (+7)	LOC111131563	37 kDa		unknown	0.0017381	0	0.0011546	0.0036641	0.0019716	0.0014877	0.00061109	False	True	A0A8B8E358	unreviewed	87	A0A8B8E358_CRAVI	troponin T-like isoform X8	LOC111131563 LOC111132450	Crassostrea virginica (Eastern oyster)	314	regulation of muscle contraction [GO:0006937]	troponin complex [GO:0005861]; regulation of muscle contraction [GO:0006937]	GO:0005861; GO:0006937	troponin complex [GO:0005861]
68	TRUE	Empty	thymosin beta-like isoform X7 OS=Crassostrea virginica OX=6565 GN=LOC111127650 PE=3 SV=1	A0A8B8DKE0_CRAVI	LOC111127650	27 kDa	TRUE	unknown	0.0063866	0	0	0	0	0	0	False	False	A0A8B8DKE0	unreviewed	88	A0A8B8DKE0_CRAVI	thymosin beta-like isoform X7	LOC111127650	Crassostrea virginica (Eastern oyster)	235	actin filament organization [GO:0007015]	cytoskeleton [GO:0005856]; actin monomer binding [GO:0003785]; actin filament organization [GO:0007015]	GO:0003785; GO:0005856; GO:0007015	cytoskeleton [GO:0005856]	actin monomer binding [GO:0003785]	SUBCELLULAR LOCATION: Cytoplasm, cytoskeleton {ECO:0000256|ARBA:ARBA00004245}.
57	TRUE	Empty	SAFB-like transcription modulator,Scaffold attachment factor B1,Scaffold attachment factor B2 OS=Sepia pharaonis OX=158019 GN=SPHA_66876 PE=4 SV=1	A0A812E2Z6_SEPPH (+1)	SPHA_66876	126 kDa		unknown	0.0021811	0	0	0	0	0	0	False	False	A0A812E2Z6	unreviewed	89	A0A812E2Z6_SEPPH	SAFB-like transcription modulator,Scaffold attachment factor B1,Scaffold attachment factor B2	SPHA_66876	Sepia pharaonis (Pharaoh cuttlefish)	1126		RNA binding [GO:0003723]	GO:0003723		RNA binding [GO:0003723]
103	TRUE	Empty	Uncharacterized protein OS=Crassostrea gigas OX=29159 GN=CGI_10009700 PE=3 SV=1	K1QM61_CRAGI	CGI_10009700	40 kDa	TRUE	unknown	0.0011728	0	0	0	0	0	0	False	False	K1QM61	unreviewed	90	K1QM61_CRAGI	Thymosin beta	CGI_10009700	Crassostrea gigas (Pacific oyster) (Crassostrea angulata)	349	actin filament organization [GO:0007015]	cytoskeleton [GO:0005856]; actin monomer binding [GO:0003785]; actin filament organization [GO:0007015]	GO:0003785; GO:0005856; GO:0007015	cytoskeleton [GO:0005856]	actin monomer binding [GO:0003785]	SUBCELLULAR LOCATION: Cytoplasm, cytoskeleton {ECO:0000256|ARBA:ARBA00004245}.
53	TRUE	Empty	Thymosin beta OS=Crassostrea gigas OX=29159 PE=2 SV=1	A0A0E3T4F9_CRAGI (+1)		5 kDa		unknown	0.056573	0	0	0.012026	0	0	0	False	False	A0A0E3T4F9	unreviewed	91	A0A0E3T4F9_CRAGI	Thymosin beta		Crassostrea gigas (Pacific oyster) (Crassostrea angulata)	41	actin filament organization [GO:0007015]	cytoplasm [GO:0005737]; cytoskeleton [GO:0005856]; actin monomer binding [GO:0003785]; actin filament organization [GO:0007015]	GO:0003785; GO:0005737; GO:0005856; GO:0007015	cytoplasm [GO:0005737]; cytoskeleton [GO:0005856]	actin monomer binding [GO:0003785]	SUBCELLULAR LOCATION: Cytoplasm, cytoskeleton {ECO:0000256|ARBA:ARBA00004245, ECO:0000256|PIRNR:PIRNR001828}.
93	TRUE	Empty	Myotrophin-like protein OS=Crassostrea gigas OX=29159 GN=CGI_10004935 PE=3 SV=1	K1RDV2_CRAGI	CGI_10004935	36 kDa		unknown	0	0	0	0	0	0	0.0023985	False	False	K1RDV2	unreviewed	92	K1RDV2_CRAGI	Myotrophin-like protein	CGI_10004935	Crassostrea gigas (Pacific oyster) (Crassostrea angulata)	320		membrane [GO:0016020]	GO:0016020	membrane [GO:0016020]
14	TRUE	Empty	Tyrosine-protein phosphatase non-receptor type 13 OS=Crassostrea gigas OX=29159 GN=CGI_10013571 PE=4 SV=1	K1Q2M4_CRAGI	CGI_10013571	148 kDa		unknown	0	0	0	0	0	0	0.006249	False	False	K1Q2M4	unreviewed	93	K1Q2M4_CRAGI	Tyrosine-protein phosphatase non-receptor type 13	CGI_10013571	Crassostrea gigas (Pacific oyster) (Crassostrea angulata)	1305	protein dephosphorylation [GO:0006470]	integral component of membrane [GO:0016021]; protein tyrosine phosphatase activity [GO:0004725]; protein dephosphorylation [GO:0006470]	GO:0004725; GO:0006470; GO:0016021	integral component of membrane [GO:0016021]	protein tyrosine phosphatase activity [GO:0004725]
101	TRUE	Empty	Protein-tyrosine-phosphatase OS=Crassostrea virginica OX=6565 GN=LOC111119647 PE=4 SV=1	A0A8B8CIV3_CRAVI	LOC111119647	218 kDa		unknown	0	0	0	0	0	0	0.00029982	False	False	A0A8B8CIV3	unreviewed	94	A0A8B8CIV3_CRAVI	Protein-tyrosine-phosphatase (EC 3.1.3.48)	LOC111119647	Crassostrea virginica (Eastern oyster)	1920	protein dephosphorylation [GO:0006470]	integral component of membrane [GO:0016021]; protein tyrosine phosphatase activity [GO:0004725]; protein dephosphorylation [GO:0006470]	GO:0004725; GO:0006470; GO:0016021	integral component of membrane [GO:0016021]	protein tyrosine phosphatase activity [GO:0004725]
118	TRUE	Empty	beta-1,3-glucan-binding protein-like OS=Crassostrea virginica OX=6565 GN=LOC111135763 PE=3 SV=1	A0A8B8EPF3_CRAVI (+2)	LOC111135763	61 kDa		unknown	0	0	0	0	0	0	0.00051674	False	False	A0A8B8EPF3	unreviewed	95	A0A8B8EPF3_CRAVI	beta-1,3-glucan-binding protein-like	LOC111135763	Crassostrea virginica (Eastern oyster)	557	carbohydrate metabolic process [GO:0005975]; innate immune response [GO:0045087]	carbohydrate binding [GO:0030246]; hydrolase activity, hydrolyzing O-glycosyl compounds [GO:0004553]; carbohydrate metabolic process [GO:0005975]; innate immune response [GO:0045087]	GO:0004553; GO:0005975; GO:0030246; GO:0045087		carbohydrate binding [GO:0030246]; hydrolase activity, hydrolyzing O-glycosyl compounds [GO:0004553]
119	TRUE	Empty	Alkaline phosphatase OS=Crassostrea gigas OX=29159 GN=CGI_10006640 PE=3 SV=1	K1R2C6_CRAGI	CGI_10006640	58 kDa		unknown	0	0	0	0	0	0	0.00054306	False	False	K1R2C6	unreviewed	96	K1R2C6_CRAGI	Alkaline phosphatase (EC 3.1.3.1)	CGI_10006640	Crassostrea gigas (Pacific oyster) (Crassostrea angulata)	530		alkaline phosphatase activity [GO:0004035]	GO:0004035		alkaline phosphatase activity [GO:0004035]
120	TRUE	Empty	SH3 domain-binding glutamic acid-rich-like protein 3 OS=Crassostrea virginica OX=6565 GN=LOC111137450 PE=3 SV=1	A0A8B8EX75_CRAVI (+1)	LOC111137450	11 kDa		unknown	0	0	0	0	0	0	0.0031285	False	False	A0A8B8EX75	unreviewed	97	A0A8B8EX75_CRAVI	SH3 domain-binding glutamic acid-rich-like protein 3	LOC111137450	Crassostrea virginica (Eastern oyster)	92
123	TRUE	Empty	Dynein heavy chain 3, axonemal OS=Crassostrea gigas OX=29159 GN=CGI_10004786 PE=3 SV=1	K1QSX5_CRAGI	CGI_10004786	265 kDa		unknown	0	0	0	0	0	0	8.3066e-05	False	False	K1QSX5	unreviewed	98	K1QSX5_CRAGI	Dynein heavy chain 3, axonemal	CGI_10004786	Crassostrea gigas (Pacific oyster) (Crassostrea angulata)	2310	microtubule-based movement [GO:0007018]	dynein complex [GO:0030286]; minus-end-directed microtubule motor activity [GO:0008569]; microtubule-based movement [GO:0007018]	GO:0007018; GO:0008569; GO:0030286	dynein complex [GO:0030286]	minus-end-directed microtubule motor activity [GO:0008569]
29	TRUE	Empty	Calmodulin OS=Patinopecten sp. OX=6574 PE=1 SV=2	CALM_PATSP		17 kDa	TRUE	unknown	0	0	0	0	0	0.016303	0.01159	False	False	P02595	reviewed	99	CALM_PATSP	Calmodulin (CaM)		Patinopecten sp. (Scallop)	149	calcium-mediated signaling [GO:0019722]	calcium ion binding [GO:0005509]; calcium-mediated signaling [GO:0019722]	GO:0005509; GO:0019722		calcium ion binding [GO:0005509]
26	TRUE	Empty	Calmodulin OS=Pinctada fucata OX=50426 PE=3 SV=1	A0A194ALV4_PINFU (+2)		20 kDa	TRUE	unknown	0	0	0	0	0	0.0031671	0.0010841	False	False	A0A194ALV4	unreviewed	100	A0A194ALV4_PINFU	Calmodulin		Pinctada fucata (Akoya pearl oyster) (Pinctada imbricata fucata)	177	calcium-mediated signaling [GO:0019722]	calcium ion binding [GO:0005509]; calcium-mediated signaling [GO:0019722]	GO:0005509; GO:0019722		calcium ion binding [GO:0005509]
37	TRUE	Empty	Myosin heavy chain 6/7 OS=Mytilus galloprovincialis OX=29158 GN=MGAL_10B042719 PE=3 SV=1	A0A8B6H7X6_MYTGA (+1)	MGAL_10B042719	407 kDa	TRUE	unknown	0	0	0	0	0	0.00018511	0	False	False	A0A8B6H7X6	unreviewed	101	A0A8B6H7X6_MYTGA	Myosin heavy chain 6/7	MGAL_10B042719	Mytilus galloprovincialis (Mediterranean mussel)	3533		myofibril [GO:0030016]; myosin complex [GO:0016459]; actin filament binding [GO:0051015]; ATP binding [GO:0005524]; cytoskeletal motor activity [GO:0003774]	GO:0003774; GO:0005524; GO:0016459; GO:0030016; GO:0051015	myofibril [GO:0030016]; myosin complex [GO:0016459]	actin filament binding [GO:0051015]; ATP binding [GO:0005524]; cytoskeletal motor activity [GO:0003774]	SUBCELLULAR LOCATION: Cytoplasm, myofibril {ECO:0000256|ARBA:ARBA00004657}.
45	TRUE	Empty	Myosin heavy chain, striated muscle OS=Crassostrea gigas OX=29159 GN=CGI_10025109 PE=3 SV=1	K1QRU8_CRAGI	CGI_10025109	138 kDa	TRUE	unknown	0	0	0	0	0	0.00023241	0	False	False	K1QRU8	unreviewed	102	K1QRU8_CRAGI	Myosin heavy chain, striated muscle	CGI_10025109	Crassostrea gigas (Pacific oyster) (Crassostrea angulata)	1206		myofibril [GO:0030016]; myosin complex [GO:0016459]; actin filament binding [GO:0051015]; ATP binding [GO:0005524]; cytoskeletal motor activity [GO:0003774]	GO:0003774; GO:0005524; GO:0016459; GO:0030016; GO:0051015	myofibril [GO:0030016]; myosin complex [GO:0016459]	actin filament binding [GO:0051015]; ATP binding [GO:0005524]; cytoskeletal motor activity [GO:0003774]	SUBCELLULAR LOCATION: Cytoplasm, myofibril {ECO:0000256|ARBA:ARBA00004657}.
76	TRUE	Empty	protein DJ-1-like OS=Crassostrea virginica OX=6565 GN=LOC111101925 PE=4 SV=1	A0A8B8AGJ3_CRAVI	LOC111101925	20 kDa	TRUE	unknown	0	0	0	0	0	0.0035161	0.0020632	False	False	A0A8B8AGJ3	unreviewed	103	A0A8B8AGJ3_CRAVI	protein DJ-1-like	LOC111101925	Crassostrea virginica (Eastern oyster)	186
85	TRUE	Empty	myosin regulatory light chain B, smooth adductor muscle-like isoform X3 OS=Crassostrea virginica OX=6565 GN=LOC111134925 PE=4 SV=1	A0A8B8EJE4_CRAVI (+2)	LOC111134925	19 kDa		unknown	0	0	0	0	0	0.0050961	0	False	False	A0A8B8EJE4	unreviewed	104	A0A8B8EJE4_CRAVI	myosin regulatory light chain B, smooth adductor muscle-like isoform X3	LOC111134925	Crassostrea virginica (Eastern oyster)	165		calcium ion binding [GO:0005509]	GO:0005509		calcium ion binding [GO:0005509]
86	TRUE	Empty	Coatomer subunit beta OS=Crassostrea gigas OX=29159 GN=CGI_10006442 PE=4 SV=1	K1PPW8_CRAGI	CGI_10006442	84 kDa		unknown	0	0	0	0	0	0.0011317	0	False	False	K1PPW8	unreviewed	105	K1PPW8_CRAGI	Coatomer subunit beta	CGI_10006442	Crassostrea gigas (Pacific oyster) (Crassostrea angulata)	743	intracellular protein transport [GO:0006886]; vesicle-mediated transport [GO:0016192]	Golgi membrane [GO:0000139]; membrane coat [GO:0030117]; structural molecule activity [GO:0005198]; intracellular protein transport [GO:0006886]; vesicle-mediated transport [GO:0016192]	GO:0000139; GO:0005198; GO:0006886; GO:0016192; GO:0030117	Golgi membrane [GO:0000139]; membrane coat [GO:0030117]	structural molecule activity [GO:0005198]	SUBCELLULAR LOCATION: Golgi apparatus membrane {ECO:0000256|ARBA:ARBA00004255}; Peripheral membrane protein {ECO:0000256|ARBA:ARBA00004255}; Cytoplasmic side {ECO:0000256|ARBA:ARBA00004255}. Membrane {ECO:0000256|ARBA:ARBA00004287}; Peripheral membrane protein {ECO:0000256|ARBA:ARBA00004287}; Cytoplasmic side {ECO:0000256|ARBA:ARBA00004287}.
90	TRUE	Empty	Major vault protein OS=Crassostrea gigas OX=29159 GN=CGI_10024475 PE=4 SV=1	K1QQR1_CRAGI	CGI_10024475	96 kDa	TRUE	unknown	0	0	0	0	0	0.00054509	0.00033585	False	False	K1QQR1	unreviewed	106	K1QQR1_CRAGI	Major vault protein	CGI_10024475	Crassostrea gigas (Pacific oyster) (Crassostrea angulata)	857		cytoplasm [GO:0005737]; nucleus [GO:0005634]; ribonucleoprotein complex [GO:1990904]	GO:0005634; GO:0005737; GO:1990904	cytoplasm [GO:0005737]; nucleus [GO:0005634]; ribonucleoprotein complex [GO:1990904]		SUBCELLULAR LOCATION: Cytoplasm {ECO:0000256|ARBA:ARBA00004496}.
98	TRUE	Empty	Calcium-dependent protein kinase isoform 2 OS=Crassostrea gigas OX=29159 GN=CGI_10017017 PE=4 SV=1	K1QQK6_CRAGI	CGI_10017017	27 kDa		unknown	0	0	0	0	0	0.0015702	0.00080623	False	False	K1QQK6	unreviewed	107	K1QQK6_CRAGI	Calcium-dependent protein kinase isoform 2	CGI_10017017	Crassostrea gigas (Pacific oyster) (Crassostrea angulata)	238	phosphorylation [GO:0016310]	calcium ion binding [GO:0005509]; kinase activity [GO:0016301]; phosphorylation [GO:0016310]	GO:0005509; GO:0016301; GO:0016310		calcium ion binding [GO:0005509]; kinase activity [GO:0016301]
102	TRUE	Empty	Phosphoenolpyruvate carboxykinase (GTP) OS=Lottia gigantea OX=225164 GN=LOTGIDRAFT_203707 PE=3 SV=1	V4A2Z1_LOTGI	LOTGIDRAFT_203707	72 kDa		unknown	0	0	0	0	0	0.00088558	0	False	False	V4A2Z1	unreviewed	108	V4A2Z1_LOTGI	Phosphoenolpyruvate carboxykinase (GTP) (EC 4.1.1.32)	LOTGIDRAFT_203707	Lottia gigantea (Giant owl limpet)	633	gluconeogenesis [GO:0006094]	GTP binding [GO:0005525]; metal ion binding [GO:0046872]; phosphoenolpyruvate carboxykinase (GTP) activity [GO:0004613]; gluconeogenesis [GO:0006094]	GO:0004613; GO:0005525; GO:0006094; GO:0046872		GTP binding [GO:0005525]; metal ion binding [GO:0046872]; phosphoenolpyruvate carboxykinase (GTP) activity [GO:0004613]
109	TRUE	Empty	Catalase OS=Crassostrea hongkongensis OX=298176 GN=Cat-1 PE=2 SV=1	F4YXH4_CRAHO	Cat-1	58 kDa	TRUE	unknown	0	0	0	0	0	0.00018142	0.00074517	False	False	F4YXH4	unreviewed	109	F4YXH4_CRAHO	Catalase (EC 1.11.1.6)	Cat-1	Crassostrea hongkongensis (Hong Kong cultured oyster)	515	hydrogen peroxide catabolic process [GO:0042744]; response to oxidative stress [GO:0006979]	catalase activity [GO:0004096]; heme binding [GO:0020037]; metal ion binding [GO:0046872]; hydrogen peroxide catabolic process [GO:0042744]; response to oxidative stress [GO:0006979]	GO:0004096; GO:0006979; GO:0020037; GO:0042744; GO:0046872		catalase activity [GO:0004096]; heme binding [GO:0020037]; metal ion binding [GO:0046872]
113	TRUE	Empty	Proteasome subunit alpha type (Fragment) OS=Arion vulgaris OX=1028688 GN=ORF137845 PE=3 SV=1	A0A0B7ARC3_9EUPU (+4)	ORF137845	27 kDa		unknown	0	0	0	0	0	0.0015637	0	False	False	A0A0B7ARC3	unreviewed	110	A0A0B7ARC3_9EUPU	Proteasome subunit alpha type	ORF137845	Arion vulgaris	239	ubiquitin-dependent protein catabolic process [GO:0006511]	cytoplasm [GO:0005737]; nucleus [GO:0005634]; proteasome core complex, alpha-subunit complex [GO:0019773]; ubiquitin-dependent protein catabolic process [GO:0006511]	GO:0005634; GO:0005737; GO:0006511; GO:0019773	cytoplasm [GO:0005737]; nucleus [GO:0005634]; proteasome core complex, alpha-subunit complex [GO:0019773]		SUBCELLULAR LOCATION: Cytoplasm {ECO:0000256|RuleBase:RU000551}. Nucleus {ECO:0000256|RuleBase:RU000551}.
114	TRUE	Empty	Ornithine aminotransferase OS=Crassostrea gigas OX=29159 GN=CGI_10011934 PE=3 SV=1	K1Q1I3_CRAGI	CGI_10011934	47 kDa		unknown	0	0	0	0	0	0.00086508	0	False	False	K1Q1I3	unreviewed	111	K1Q1I3_CRAGI	Ornithine aminotransferase (EC 2.6.1.13) (Ornithine--oxo-acid aminotransferase)	CGI_10011934	Crassostrea gigas (Pacific oyster) (Crassostrea angulata)	432	L-proline biosynthetic process [GO:0055129]	ornithine(lysine) transaminase activity [GO:0050155]; ornithine-oxo-acid transaminase activity [GO:0004587]; pyridoxal phosphate binding [GO:0030170]; L-proline biosynthetic process [GO:0055129]	GO:0004587; GO:0030170; GO:0050155; GO:0055129		ornithine(lysine) transaminase activity [GO:0050155]; ornithine-oxo-acid transaminase activity [GO:0004587]; pyridoxal phosphate binding [GO:0030170]
115	TRUE	Empty	Lactoylglutathione lyase OS=Crassostrea gigas OX=29159 GN=CGI_10023831 PE=3 SV=1	K1R647_CRAGI	CGI_10023831	21 kDa		unknown	0	0	0	0	0	0.00052195	0.001072	False	False	K1R647	unreviewed	112	K1R647_CRAGI	Lactoylglutathione lyase (EC 4.4.1.5)	CGI_10023831	Crassostrea gigas (Pacific oyster) (Crassostrea angulata)	179		lactoylglutathione lyase activity [GO:0004462]; metal ion binding [GO:0046872]	GO:0004462; GO:0046872		lactoylglutathione lyase activity [GO:0004462]; metal ion binding [GO:0046872]
116	TRUE	Empty	Putative phosphoglycerate mutase OS=Crassostrea gigas OX=29159 GN=CGI_10011765 PE=3 SV=1	K1QBL3_CRAGI	CGI_10011765	29 kDa		unknown	0	0	0	0	0	0.0011211	0	False	False	K1QBL3	unreviewed	113	K1QBL3_CRAGI	Putative phosphoglycerate mutase	CGI_10011765	Crassostrea gigas (Pacific oyster) (Crassostrea angulata)	250	glycolytic process [GO:0006096]	phosphoglycerate mutase activity [GO:0004619]; glycolytic process [GO:0006096]	GO:0004619; GO:0006096		phosphoglycerate mutase activity [GO:0004619]
121	TRUE	Empty	myosin-2 essential light chain-like OS=Crassostrea virginica OX=6565 GN=LOC111115167 PE=4 SV=1	A0A8B8C1R7_CRAVI (+2)	LOC111115167	17 kDa		unknown	0	0	0	0	0	0.0019067	0	False	False	A0A8B8C1R7	unreviewed	114	A0A8B8C1R7_CRAVI	myosin-2 essential light chain-like	LOC111115167 LOC111127825	Crassostrea virginica (Eastern oyster)	147		calcium ion binding [GO:0005509]	GO:0005509		calcium ion binding [GO:0005509]
122	TRUE	Empty	60S ribosomal protein L7-like OS=Crassostrea virginica OX=6565 GN=LOC111134500 PE=3 SV=1	A0A8B8EGT4_CRAVI	LOC111134500	29 kDa		unknown	0	0	0	0	0	0.001144	0	False	False	A0A8B8EGT4	unreviewed	115	A0A8B8EGT4_CRAVI	60S ribosomal protein L7-like	LOC111134500	Crassostrea virginica (Eastern oyster)	245	maturation of LSU-rRNA from tricistronic rRNA transcript (SSU-rRNA, 5.8S rRNA, LSU-rRNA) [GO:0000463]	cytosolic large ribosomal subunit [GO:0022625]; structural constituent of ribosome [GO:0003735]; maturation of LSU-rRNA from tricistronic rRNA transcript (SSU-rRNA, 5.8S rRNA, LSU-rRNA) [GO:0000463]	GO:0000463; GO:0003735; GO:0022625	cytosolic large ribosomal subunit [GO:0022625]	structural constituent of ribosome [GO:0003735]
124	TRUE	Empty	Proteasome subunit alpha type OS=Mytilus galloprovincialis OX=29158 GN=MGAL_10B031153 PE=3 SV=1	A0A8B6CDZ8_MYTGA (+2)	MGAL_10B031153	25 kDa		unknown	0	0	0	0	0	0.00083419	0	False	False	A0A8B6CDZ8	unreviewed	116	A0A8B6CDZ8_MYTGA	Proteasome subunit alpha type	MGAL_10B031153	Mytilus galloprovincialis (Mediterranean mussel)	224	ubiquitin-dependent protein catabolic process [GO:0006511]	cytoplasm [GO:0005737]; nucleus [GO:0005634]; proteasome core complex, alpha-subunit complex [GO:0019773]; hydrolase activity [GO:0016787]; ubiquitin-dependent protein catabolic process [GO:0006511]	GO:0005634; GO:0005737; GO:0006511; GO:0016787; GO:0019773	cytoplasm [GO:0005737]; nucleus [GO:0005634]; proteasome core complex, alpha-subunit complex [GO:0019773]	hydrolase activity [GO:0016787]	SUBCELLULAR LOCATION: Cytoplasm {ECO:0000256|RuleBase:RU000551}. Nucleus {ECO:0000256|RuleBase:RU000551}.
125	TRUE	Empty	piwi-like protein 1 isoform X2 OS=Crassostrea virginica OX=6565 GN=LOC111134200 PE=3 SV=1	A0A8B8EF80_CRAVI (+5)	LOC111134200	99 kDa		unknown	0	0	0	0	0	0.00021429	0	False	False	A0A8B8EF80	unreviewed	117	A0A8B8EF80_CRAVI	piwi-like protein 1 isoform X2	LOC111134200	Crassostrea virginica (Eastern oyster)	872		nucleic acid binding [GO:0003676]	GO:0003676		nucleic acid binding [GO:0003676]
126	TRUE	Empty	60S ribosomal protein L11 OS=Mizuhopecten yessoensis OX=6573 GN=KP79_PYT23786 PE=3 SV=1	A0A210QZT5_MIZYE (+3)	KP79_PYT23786	20 kDa		unknown	0	0	0	0	0	0.0010439	0	False	False	A0A210QZT5	unreviewed	118	A0A210QZT5_MIZYE	60S ribosomal protein L11	KP79_PYT23786	Mizuhopecten yessoensis (Japanese scallop) (Patinopecten yessoensis)	179	translation [GO:0006412]	ribonucleoprotein complex [GO:1990904]; ribosome [GO:0005840]; structural constituent of ribosome [GO:0003735]; translation [GO:0006412]	GO:0003735; GO:0005840; GO:0006412; GO:1990904	ribonucleoprotein complex [GO:1990904]; ribosome [GO:0005840]	structural constituent of ribosome [GO:0003735]
128	TRUE	Empty	60S ribosomal protein L14 OS=Crassostrea virginica OX=6565 GN=LOC111133720 PE=3 SV=1	A0A8B8EEP1_CRAVI (+1)	LOC111133720	17 kDa		unknown	0	0	0	0	0	0.0012375	0	False	False	A0A8B8EEP1	unreviewed	119	A0A8B8EEP1_CRAVI	60S ribosomal protein L14	LOC111133720	Crassostrea virginica (Eastern oyster)	151	translation [GO:0006412]	ribonucleoprotein complex [GO:1990904]; ribosome [GO:0005840]; RNA binding [GO:0003723]; structural constituent of ribosome [GO:0003735]; translation [GO:0006412]	GO:0003723; GO:0003735; GO:0005840; GO:0006412; GO:1990904	ribonucleoprotein complex [GO:1990904]; ribosome [GO:0005840]	RNA binding [GO:0003723]; structural constituent of ribosome [GO:0003735]
108	TRUE	Empty	GTP-binding nuclear protein OS=Crassostrea virginica OX=6565 GN=LOC111114937 PE=3 SV=1	A0A8B8C280_CRAVI (+1)	LOC111114937	24 kDa		unknown	0	0	0.00042553	0	0	0.0017545	0	False	False	A0A8B8C280	unreviewed	120	A0A8B8C280_CRAVI	GTP-binding nuclear protein	LOC111114937	Crassostrea virginica (Eastern oyster)	213	nucleocytoplasmic transport [GO:0006913]; protein transport [GO:0015031]	nucleus [GO:0005634]; GTP binding [GO:0005525]; GTPase activity [GO:0003924]; nucleocytoplasmic transport [GO:0006913]; protein transport [GO:0015031]	GO:0003924; GO:0005525; GO:0005634; GO:0006913; GO:0015031	nucleus [GO:0005634]	GTP binding [GO:0005525]; GTPase activity [GO:0003924]	SUBCELLULAR LOCATION: Nucleus {ECO:0000256|ARBA:ARBA00004123, ECO:0000256|RuleBase:RU363057}.
89	TRUE	Empty	Transcription factor BTF3 OS=Crassostrea virginica OX=6565 GN=LOC111120879 PE=3 SV=1	A0A8B8CQX8_CRAVI (+1)	LOC111120879	17 kDa		unknown	0	0	0.00058856	0	0	0.0024267	0.001869	False	False	A0A8B8CQX8	unreviewed	121	A0A8B8CQX8_CRAVI	Transcription factor BTF3	LOC111120879 LOC111120912	Crassostrea virginica (Eastern oyster)	154
97	TRUE	Empty	uncharacterized protein LOC111138280 OS=Crassostrea virginica OX=6565 GN=LOC111138280 PE=4 SV=1	A0A8B8F0V6_CRAVI	LOC111138280	41 kDa		unknown	0	0	0.000243	0	0	0.0010019	0.00025721	False	False	A0A8B8F0V6	unreviewed	122	A0A8B8F0V6_CRAVI	uncharacterized protein LOC111138280	LOC111138280	Crassostrea virginica (Eastern oyster)	373		heme binding [GO:0020037]; peroxidase activity [GO:0004601]	GO:0004601; GO:0020037		heme binding [GO:0020037]; peroxidase activity [GO:0004601]
19	TRUE	Empty	Filamin-C OS=Crassostrea gigas OX=29159 GN=CGI_10003521 PE=3 SV=1	K1PW06_CRAGI	CGI_10003521	324 kDa	TRUE	unknown	0	0	3.0052e-05	0	0	0.00012391	6.3621e-05	False	False	K1PW06	unreviewed	123	K1PW06_CRAGI	Filamin-C	CGI_10003521	Crassostrea gigas (Pacific oyster) (Crassostrea angulata)	3016	actin cytoskeleton organization [GO:0030036]	intracellular non-membrane-bounded organelle [GO:0043232]; actin filament binding [GO:0051015]; actin cytoskeleton organization [GO:0030036]	GO:0030036; GO:0043232; GO:0051015	intracellular non-membrane-bounded organelle [GO:0043232]	actin filament binding [GO:0051015]
15	TRUE	Empty	filamin-C-like isoform X1 OS=Crassostrea virginica OX=6565 GN=LOC111107913 PE=3 SV=1	A0A8B8B6I9_CRAVI (+11)	LOC111107913	318 kDa	TRUE	unknown	0	0	0.00039767	0	0	0.0016712	0.0004857	False	False	A0A8B8B6I9	unreviewed	124	A0A8B8B6I9_CRAVI	filamin-C-like isoform X1	LOC111107913	Crassostrea virginica (Eastern oyster)	2963	actin cytoskeleton organization [GO:0030036]	intracellular non-membrane-bounded organelle [GO:0043232]; actin filament binding [GO:0051015]; actin cytoskeleton organization [GO:0030036]	GO:0030036; GO:0043232; GO:0051015	intracellular non-membrane-bounded organelle [GO:0043232]	actin filament binding [GO:0051015]
60	TRUE	Empty	FCN OS=Mytilus coruscus OX=42192 GN=MCOR_38152 PE=4 SV=1	A0A6J8DB67_MYTCO (+7)	MCOR_38152	27 kDa		unknown	0	0	0.00046511	0	0	0.0016039	0.0032941	False	False	A0A6J8DB67	unreviewed	125	A0A6J8DB67_MYTCO	FCN	MCOR_38152	Mytilus coruscus (Sea mussel)	233
83	TRUE	Empty	Peroxiredoxin 6 OS=Saccostrea glomerata OX=157728 GN=Prx6 PE=2 SV=1	C4NWI5_9BIVA	Prx6	24 kDa		unknown	0	0	0.00082026	0	0	0.0029593	0	False	False	C4NWI5	unreviewed	126	C4NWI5_9BIVA	Peroxiredoxin 6 (EC 1.11.1.15)	Prx6	Saccostrea glomerata	221		peroxiredoxin activity [GO:0051920]; thioredoxin peroxidase activity [GO:0008379]	GO:0008379; GO:0051920		peroxiredoxin activity [GO:0051920]; thioredoxin peroxidase activity [GO:0008379]
99	TRUE	Empty	14-3-3-like protein 2 isoform X1 OS=Crassostrea virginica OX=6565 GN=LOC111128699 PE=3 SV=1	A0A8B8DRL6_CRAVI (+2)	LOC111128699	30 kDa		unknown	0	0	0.00034595	0	0	0.001783	0	False	False	A0A8B8DRL6	unreviewed	127	A0A8B8DRL6_CRAVI	14-3-3-like protein 2 isoform X1	LOC111128699	Crassostrea virginica (Eastern oyster)	262
92	TRUE	Empty	Adenylate cyclase-associated protein 1 OS=Crassostrea gigas OX=29159 PE=2 SV=1	D7EZG9_CRAGI (+1)		22 kDa		unknown	0	0	0.00046009	0	0	0.0033198	0	False	False	D7EZG9	unreviewed	128	D7EZG9_CRAGI	Adenylate cyclase-associated protein 1		Crassostrea gigas (Pacific oyster) (Crassostrea angulata)	197	cytoskeleton organization [GO:0007010]	actin binding [GO:0003779]; cytoskeleton organization [GO:0007010]	GO:0003779; GO:0007010		actin binding [GO:0003779]
								Count	15	9	84	16	24	105	79
									6	7	8	6	7	8
									15	9	84
									16	24	105
									16	17	95

## Sheet: 2. Fr.7, bands 2-5
Fraction 7, SDS-PAGE visible bands
					Total Spectrum Count
#	Visible?	Identified Proteins (4)	Accession Number	Molecular Wt	A7B1	A7B2	A7B3	A7B4	A7B5	A7B6	A7B7	A7B8	A7B9	B7B1	B7B2	B7B3	B7B4	B7B5	B7B6	B7B7	B7B8	B7B9
1	TRUE	Extracellular superoxide dismutase OS=Saccostrea glomerata OX=157728 PE=2 SV=1	C4NWI6_9BIVA	21 kDa	1	54	757	157	0	22	246	295	0	3	36	739	118	15	19	361	295	191
2	TRUE	SOCS box domain-containing protein OS=Mytilus coruscus OX=42192 GN=MCOR_30788 PE=4 SV=1	A0A6J8CMI5_MYTCO	66 kDa	0	0	21	32	0	0	0	0	0	0	0	33	41	0	0	0	0	0
3	TRUE	Tropomyosin OS=Saccostrea glomerata OX=157728 PE=2 SV=1	A0A2L1FDX2_9BIVA	33 kDa	0	0	0	8	0	5	0	0	0	0	0	0	8	0	9	0	0	0
4	TRUE	carbonic anhydrase 1-like OS=Crassostrea virginica OX=6565 GN=LOC111117514 PE=3 SV=1	A0A8B8C9Q6_CRAVI (+1)	35 kDa	0	0	11	0	0	0	0	0	0	0	0	17	0	0	0	0	0	0
					Quantitative Value (Normalized NSAF)
#	Visible?	Identified Proteins (4)	Accession Number	Molecular Wt	A7B1	A7B2	A7B3	A7B4	A7B5	A7B6	A7B7	A7B8	A7B9	B7B1	B7B2	B7B3	B7B4	B7B5	B7B6	B7B7	B7B8	B7B9
1	TRUE	Extracellular superoxide dismutase OS=Saccostrea glomerata OX=157728 PE=2 SV=1	C4NWI6_9BIVA	21 kDa	1	1	0.98169	0.91239	0	0.87527	1	1	0	1	1	0.9714	0.86972	1	0.77101	1	1	1
2	TRUE	SOCS box domain-containing protein OS=Mytilus coruscus OX=42192 GN=MCOR_30788 PE=4 SV=1	A0A6J8CMI5_MYTCO	66 kDa	0	0	0.0086693	0.05901	0	0	0	0	0	0	0	0.013658	0.09452	0	0	0	0	0
3	TRUE	Tropomyosin OS=Saccostrea glomerata OX=157728 PE=2 SV=1	A0A2L1FDX2_9BIVA	33 kDa	0	0	0	0.028604	0	0.12473	0	0	0	0	0	0	0.035759	0	0.22899	0	0	0
4	TRUE	carbonic anhydrase 1-like OS=Crassostrea virginica OX=6565 GN=LOC111117514 PE=3 SV=1	A0A8B8C9Q6_CRAVI (+1)	35 kDa	0	0	0.0096418	0	0	0	0	0	0	0	0	0.014939	0	0	0	0	0	0

## Sheet: 3. Review of proteins in Fr. 7
Identified Proteins Abundant in Fraction 7	Accession Number	Function	Relationship to bacterial growth/antimicrobial activity	References	Relative abundance between fractions		Colour key
Tropomyosin OS=Saccostrea glomerata OX=157728 PE=2 SV=1	A0A2L1FDX2_9BIVA	Microfilament binding proteins	No		Highest relative abundance in Fraction 7. Visible separation in gels.			Unlikely indicator of antimicrobial activity in Fraction 7
carbonic anhydrase 1-like OS=Crassostrea virginica OX=6565 GN=LOC111117514 PE=3 SV=1	A0A8B8C9Q6_CRAVI	Carbonate dehydratase activity [GO:0004089]; zinc ion binding [GO:0008270]	Yes- CAs play an important role in pathogen lifecycle, particularly respiratory pathogens. CA inhibitors currently used to target pathogens. "The presence of these ubiquitous enzymes in so many tissues and in different isoforms, represents an attractive goal for the design of inhibitors or activators with biomedical applications." (Supuran, 2008)	Supuran, 2008 (DOI: 10.2174/138161208783877884), 2011 (DOI: 10.3389/fphar.2011.00034) Supuran & Capasso, 2020 (DOI: 10.1080/13543776.2020.1811853) Flaherty, Seleem, & Supuran, 2021 (DOI: 10.4155/fmc-2021-0207)	Highest relative abundance in Fraction 7. Also abundant in Fraction 8. Visible separation in gels.			Intermediate indicator of antimicrobial activity in Fraction 7
gelsolin-like protein 2 OS=Crassostrea virginica OX=6565 GN=LOC111108138 PE=4 SV=1	A0A8B8B9N0_CRAVI	Actin filament binding [GO:0051015]	Yes- antimicrobial peptides have been derived from gelsolin binding sites. Gelsolin secretion is associated with airway infection and inflammation in humans, and activation of endogenous antimicrobial factors	Bucki & Janmey, 2006 (DOI: 10.1128/AAC.00134-06) Bucki et al., 2004 (DOI: 10.1128/AAC.48.5.1526-1533.2004) Piktel et al., 2019 (DOI: 10.1186/s12951-019-0455-5) Weiner, Bucki & Janmey 2002 (DOI: 10.1165/rcmb.2002-0191OC)	Highest relative abundance in Fraction 7. No visible separation in gels.			Strong indicator of antimicrobial activity in Fraction 7
Heterogeneous nuclear ribonucleoprotein A/B OS=Crassostrea gigas OX=29159 GN=CGI_10020922 PE=3 SV=1	K1PNI6_CRAGI	RNA binding [GO:0003723]	No		Low abundance in Fraction 7. No abundance in 6 or 8. No visible separation in gels.
Cofilin OS=Crassostrea gigas OX=29159 GN=CGI_10027462 PE=3 SV=1	K1PYB0_CRAGI	Actin binding [GO:0003779]	Yes - identified as part of the human immune response, and among the suite of antimicrobial proteins in fish skin mucus	Li et al., 2022 (DOI: 10.1016/j.dci.2021.104281) Liu et al., 2019 (DOI 10.11964/jfc.20180511293) Nigam et al., 2017 (DOI: 10.1111/are.12889)	Highest relative abundance in Fraction 7, similar in Fraction 8.
SOCS box domain-containing protein OS=Mytilus coruscus OX=42192 GN=MCOR_30788 PE=4 SV=1	A0A6J8CMI5_MYTCO	Various	Yes- play many biological roles including in immune regulation and development; not direct antimicrobial activity; may negatively regulate antimicrobial peptide expression	Abbas et al., 2020 (DOI: 10.1016/j.dci.2019.103561, 10.1016/j.molimm.2021.10.001) Sun et al., 2016 (DOI: 10.1016/j.fsi.2016.07.037)	Highest relative abundance in Fraction 7. Visible separation in gels.
Peptidyl-prolyl cis-trans isomerase OS=Crassostrea virginica OX=6565 GN=LOC111121539 PE=3 SV=1	A0A8B8CS62_CRAVI	Protein folding [GO:0006457]; protein peptidyl-prolyl isomerization [GO:0000413]	No	Shaw, 2002 (DOI: 10.1093/embo-reports/kvf118)	High relative abundance in Fraction 7 and 8.
Cystatin B-like protein OS=Crassostrea gigas OX=29159 GN=CGI_10013578 PE=2 SV=1	D7EZH1_CRAGI	Cytoplasm [GO:0005737]; cysteine-type endopeptidase inhibitor activity [GO:0004869]	Yes- antimicrobial activity of cystatin reported against human pathogens; upregulated in human lung disease; also described in gastropod mollusc Limax flavus, supporting traditional medicinal uses for infectious disease	Shah & Bano, 2009 (DOI: 10.1007/s10989-008-9160-1) Szpak et al., 2014 (DOI: 10.3409/fb62_3.187) Li et al., 2020 (DOI: 10.1016/j.ygeno.2020.06.046) Lecaille, Lalmanach, & Andrault, 2016 (DOI: 10.1016/j.biochi.2015.08.014)	Highest relative anundance in Fraction 7, also present but to a lower extent in Fraction 8.
Extracellular superoxide dismutase OS=Saccostrea glomerata OX=157728 PE=2 SV=1	C4NWI6_9BIVA	Metal ion binding [GO:0046872]; superoxide dismutase activity [GO:0004784]	Yes- produced by bacteria as a virulence factor that is protective . Antimicrobial activity of peptides corresponding to C-terminal region of SOD has been described	Saxena & Gomber, 2010 (DOI: 10.1007/s11010-010-0452-3) Pasupuleti et al., 2009 (DOI: 10.1186/1756-0500-2-136)	Similar abundance in Fraction 6 (no activity) and 7, lower abundance in Fraction 8. Visible separation in gels.

## Sheet: 4. S. pneumoniae
S. pneumoniae - raw data					Antimicrobial activity						Biofilm inhibition
Fraction	Assay	Percentage sample in well	Final protein or antibiotic concentration (ug/mL)	Final protein or antibiotic concentration (ug/uL)	Absorbance OD 595	Blank (mean)	Positive growth control (mean, blank corrected)	Blank corrected absorbance	% of positive growth	% inhibition of planktonic growth	Absorbance OD 570	Blank (mean)	Positive growth control (mean, blank corrected)	Blank corrected absorbance	% of positive growth	% inhibition of biofilm formation
6	1	0.04	0.206576	0.000206576	0.457	0.086	0.458	0.371	81.0044	18.9956	0.247	0.056	0.24	0.191	79.5833	20.4167
6	1	0.04	0.206576	0.000206576	0.454	0.086	0.458	0.368	80.3493	19.6507	0.286	0.056	0.24	0.23	95.8333	4.16667
6	1	0.07	0.413151	0.000413151	0.427	0.086	0.458	0.341	74.4541	25.5459	0.288	0.056	0.24	0.232	96.6667	3.33333
6	1	0.07	0.413151	0.000413151	0.448	0.086	0.458	0.362	79.0393	20.9607	0.272	0.056	0.24	0.216	90	10
6	1	0.15	0.826302	0.000826302	0.456	0.086	0.458	0.37	80.786	19.214	0.263	0.056	0.24	0.207	86.25	13.75
6	1	0.15	0.826302	0.000826302	0.494	0.086	0.458	0.408	89.083	10.917	0.253	0.056	0.24	0.197	82.0833	17.9167
6	1	0.33	1.6526	0.0016526	0.427	0.086	0.458	0.341	74.4541	25.5459	0.324	0.056	0.24	0.268	111.667	-11.6667
6	1	0.33	1.6526	0.0016526	0.461	0.086	0.458	0.375	81.8777	18.1223	0.234	0.056	0.24	0.178	74.1667	25.8333
6	1	0.75	3.30521	0.00330521	0.452	0.086	0.458	0.366	79.9127	20.0873	0.303	0.056	0.24	0.247	102.917	-2.91667
6	1	0.75	3.30521	0.00330521	0.465	0.086	0.458	0.379	82.7511	17.2489	0.356	0.056	0.24	0.3	125	-25
6	1	1.5	6.61042	0.00661042	0.414	0.086	0.458	0.328	71.6157	28.3843	0.261	0.056	0.24	0.205	85.4167	14.5833
6	1	1.5	6.61042	0.00661042	0.424	0.086	0.458	0.338	73.7991	26.2009	0.235	0.056	0.24	0.179	74.5833	25.4167
6	1	3.1	13.2208	0.0132208	0.424	0.086	0.458	0.338	73.7991	26.2009	0.281	0.056	0.24	0.225	93.75	6.25
6	1	3.1	13.2208	0.0132208	0.439	0.086	0.458	0.353	77.0742	22.9258	0.265	0.056	0.24	0.209	87.0833	12.9167
6	1	6.3	26.4417	0.0264417	0.361	0.086	0.458	0.275	60.0437	39.9563	0.274	0.056	0.24	0.218	90.8333	9.16667
6	1	6.3	26.4417	0.0264417	0.372	0.086	0.458	0.286	62.4454	37.5546	0.246	0.056	0.24	0.19	79.1667	20.8333
6	1	12.5	52.8833	0.0528833	0.34	0.086	0.458	0.254	55.4585	44.5415	0.288	0.056	0.24	0.232	96.6667	3.33333
6	1	12.5	52.8833	0.0528833	0.343	0.086	0.458	0.257	56.1135	43.8865	0.258	0.056	0.24	0.202	84.1667	15.8333
6	1	25	105.767	0.105767	0.299	0.086	0.458	0.213	46.5066	53.4934	0.209	0.056	0.24	0.153	63.75	36.25
6	1	25	105.767	0.105767	0.314	0.086	0.458	0.228	49.7817	50.2183	0.226	0.056	0.24	0.17	70.8333	29.1667
6	2	0.04	0.206576	0.000206576	0.468	0.133	0.494	0.335	67.8138	32.1862	0.518	0.074	0.504	0.444	88.0952	11.9048
6	2	0.04	0.206576	0.000206576	0.481	0.133	0.494	0.348	70.4453	29.5547	0.547	0.074	0.504	0.473	93.8492	6.15079
6	2	0.07	0.413151	0.000413151	0.465	0.133	0.494	0.332	67.2065	32.7935	0.515	0.074	0.504	0.441	87.5	12.5
6	2	0.07	0.413151	0.000413151	0.478	0.133	0.494	0.345	69.8381	30.1619	0.559	0.074	0.504	0.485	96.2302	3.76984
6	2	0.15	0.826302	0.000826302	0.462	0.133	0.494	0.329	66.5992	33.4008	0.442	0.074	0.504	0.368	73.0159	26.9841
6	2	0.15	0.826302	0.000826302	0.466	0.133	0.494	0.333	67.4089	32.5911	0.528	0.074	0.504	0.454	90.0794	9.92063
6	2	0.33	1.6526	0.0016526	0.462	0.133	0.494	0.329	66.5992	33.4008	0.468	0.074	0.504	0.394	78.1746	21.8254
6	2	0.33	1.6526	0.0016526	0.491	0.133	0.494	0.358	72.4696	27.5304	0.52	0.074	0.504	0.446	88.4921	11.5079
6	2	0.75	3.30521	0.00330521	0.444	0.133	0.494	0.311	62.9555	37.0445	0.471	0.074	0.504	0.397	78.7698	21.2302
6	2	0.75	3.30521	0.00330521	0.49	0.133	0.494	0.357	72.2672	27.7328	0.488	0.074	0.504	0.414	82.1429	17.8571
6	2	1.5	6.61042	0.00661042	0.431	0.133	0.494	0.298	60.3239	39.6761	0.469	0.074	0.504	0.395	78.373	21.627
6	2	1.5	6.61042	0.00661042	0.448	0.133	0.494	0.315	63.7652	36.2348	0.474	0.074	0.504	0.4	79.3651	20.6349
6	2	3.1	13.2208	0.0132208	0.417	0.133	0.494	0.284	57.4899	42.5101	0.445	0.074	0.504	0.371	73.6111	26.3889
6	2	3.1	13.2208	0.0132208	0.425	0.133	0.494	0.292	59.1093	40.8907	0.504	0.074	0.504	0.43	85.3175	14.6825
6	2	6.3	26.4417	0.0264417	0.385	0.133	0.494	0.252	51.0121	48.9879	0.506	0.074	0.504	0.432	85.7143	14.2857
6	2	6.3	26.4417	0.0264417	0.419	0.133	0.494	0.286	57.8947	42.1053	0.503	0.074	0.504	0.429	85.119	14.881
6	2	12.5	52.8833	0.0528833	0.352	0.133	0.494	0.219	44.332	55.668	0.45	0.074	0.504	0.376	74.6032	25.3968
6	2	12.5	52.8833	0.0528833	0.371	0.133	0.494	0.238	48.1781	51.8219	0.429	0.074	0.504	0.355	70.4365	29.5635
6	2	25	105.767	0.105767	0.294	0.133	0.494	0.161	32.5911	67.4089	0.492	0.074	0.504	0.418	82.9365	17.0635
6	2	25	105.767	0.105767	0.319	0.133	0.494	0.186	37.6518	62.3482	0.461	0.074	0.504	0.387	76.7857	23.2143
6	3	0.04	0.206576	0.000206576	0.491	0.112	0.506	0.379	74.9012	25.0988	0.491	0.112	0.506	0.379	74.9012	25.0988
6	3	0.04	0.206576	0.000206576	0.516	0.112	0.506	0.404	79.8419	20.1581	0.516	0.112	0.506	0.404	79.8419	20.1581
6	3	0.07	0.413151	0.000413151	0.493	0.112	0.506	0.381	75.2964	24.7036	0.493	0.112	0.506	0.381	75.2964	24.7036
6	3	0.07	0.413151	0.000413151	0.502	0.112	0.506	0.39	77.0751	22.9249	0.502	0.112	0.506	0.39	77.0751	22.9249
6	3	0.15	0.826302	0.000826302	0.496	0.112	0.506	0.384	75.8893	24.1107	0.496	0.112	0.506	0.384	75.8893	24.1107
6	3	0.15	0.826302	0.000826302	0.499	0.112	0.506	0.387	76.4822	23.5178	0.499	0.112	0.506	0.387	76.4822	23.5178
6	3	0.33	1.6526	0.0016526	0.482	0.112	0.506	0.37	73.1225	26.8775	0.482	0.112	0.506	0.37	73.1225	26.8775
6	3	0.33	1.6526	0.0016526	0.492	0.112	0.506	0.38	75.0988	24.9012	0.492	0.112	0.506	0.38	75.0988	24.9012
6	3	0.75	3.30521	0.00330521	0.466	0.112	0.506	0.354	69.9605	30.0395	0.466	0.112	0.506	0.354	69.9605	30.0395
6	3	0.75	3.30521	0.00330521	0.488	0.112	0.506	0.376	74.3083	25.6917	0.488	0.112	0.506	0.376	74.3083	25.6917
6	3	1.5	6.61042	0.00661042	0.457	0.112	0.506	0.345	68.1818	31.8182	0.457	0.112	0.506	0.345	68.1818	31.8182
6	3	1.5	6.61042	0.00661042	0.481	0.112	0.506	0.369	72.9249	27.0751	0.481	0.112	0.506	0.369	72.9249	27.0751
6	3	3.1	13.2208	0.0132208	0.448	0.112	0.506	0.336	66.4032	33.5968	0.448	0.112	0.506	0.336	66.4032	33.5968
6	3	3.1	13.2208	0.0132208	0.461	0.112	0.506	0.349	68.9723	31.0277	0.461	0.112	0.506	0.349	68.9723	31.0277
6	3	6.3	26.4417	0.0264417	0.412	0.112	0.506	0.3	59.2885	40.7115	0.412	0.112	0.506	0.3	59.2885	40.7115
6	3	6.3	26.4417	0.0264417	0.449	0.112	0.506	0.337	66.6008	33.3992	0.449	0.112	0.506	0.337	66.6008	33.3992
6	3	12.5	52.8833	0.0528833	0.375	0.112	0.506	0.263	51.9763	48.0237	0.375	0.112	0.506	0.263	51.9763	48.0237
6	3	12.5	52.8833	0.0528833	0.422	0.112	0.506	0.31	61.2648	38.7352	0.422	0.112	0.506	0.31	61.2648	38.7352
6	3	25	105.767	0.105767	0.333	0.112	0.506	0.221	43.6759	56.3241	0.333	0.112	0.506	0.221	43.6759	56.3241
6	3	25	105.767	0.105767	0.379	0.112	0.506	0.267	52.7668	47.2332	0.379	0.112	0.506	0.267	52.7668	47.2332
7	1	0.04	0.305078	0.000305078	0.452	0.086	0.458	0.366	79.9127	20.0873	0.406	0.056	0.24	0.35	145.833	-45.8333
7	1	0.04	0.305078	0.000305078	0.479	0.086	0.458	0.393	85.8079	14.1921	0.291	0.056	0.24	0.235	97.9167	2.08333
7	1	0.07	0.610156	0.000610156	0.42	0.086	0.458	0.334	72.9258	27.0742	0.277	0.056	0.24	0.221	92.0833	7.91667
7	1	0.07	0.610156	0.000610156	0.435	0.086	0.458	0.349	76.2009	23.7991	0.23	0.056	0.24	0.174	72.5	27.5
7	1	0.15	1.22031	0.00122031	0.38	0.086	0.458	0.294	64.1921	35.8079	0.284	0.056	0.24	0.228	95	5
7	1	0.15	1.22031	0.00122031	0.407	0.086	0.458	0.321	70.0873	29.9127	0.258	0.056	0.24	0.202	84.1667	15.8333
7	1	0.33	2.44062	0.00244062	0.32	0.086	0.458	0.234	51.0917	48.9083	0.273	0.056	0.24	0.217	90.4167	9.58333
7	1	0.33	2.44062	0.00244062	0.329	0.086	0.458	0.243	53.0568	46.9432	0.216	0.056	0.24	0.16	66.6667	33.3333
7	1	0.75	4.88125	0.00488125	0.259	0.086	0.458	0.173	37.7729	62.2271	0.26	0.056	0.24	0.204	85	15
7	1	0.75	4.88125	0.00488125	0.268	0.086	0.458	0.182	39.738	60.262	0.234	0.056	0.24	0.178	74.1667	25.8333
7	1	1.5	9.7625	0.0097625	0.283	0.086	0.458	0.197	43.0131	56.9869	0.264	0.056	0.24	0.208	86.6667	13.3333
7	1	1.5	9.7625	0.0097625	0.264	0.086	0.458	0.178	38.8646	61.1354	0.166	0.056	0.24	0.11	45.8333	54.1667
7	1	3.1	19.525	0.019525	0.08	0.086	0.458	-0.006	-1.31004	101.31	0.061	0.056	0.24	0.005	2.08333	97.9167
7	1	3.1	19.525	0.019525	0.084	0.086	0.458	-0.002	-0.436681	100.437	0.061	0.056	0.24	0.005	2.08333	97.9167
7	1	6.3	39.05	0.03905	0.078	0.086	0.458	-0.008	-1.74672	101.747	0.065	0.056	0.24	0.009	3.75	96.25
7	1	6.3	39.05	0.03905	0.081	0.086	0.458	-0.005	-1.0917	101.092	0.056	0.056	0.24	0	0	100
7	1	12.5	78.1	0.0781	0.08	0.086	0.458	-0.006	-1.31004	101.31	0.061	0.056	0.24	0.005	2.08333	97.9167
7	1	12.5	78.1	0.0781	0.083	0.086	0.458	-0.003	-0.655022	100.655	0.068	0.056	0.24	0.012	5	95
7	1	25	156.2	0.1562	0.079	0.086	0.458	-0.007	-1.52838	101.528	0.071	0.056	0.24	0.015	6.25	93.75
7	1	25	156.2	0.1562	0.081	0.086	0.458	-0.005	-1.0917	101.092	0.081	0.056	0.24	0.025	10.4167	89.5833
7	2	0.04	0.305078	0.000305078	0.488	0.113	0.494	0.375	75.9109	24.0891	0.56	0.074	0.504	0.486	96.4286	3.57143
7	2	0.04	0.305078	0.000305078	0.475	0.113	0.494	0.362	73.2794	26.7206	0.535	0.074	0.504	0.461	91.4683	8.53175
7	2	0.07	0.610156	0.000610156	0.466	0.113	0.494	0.353	71.4575	28.5425	0.447	0.074	0.504	0.373	74.0079	25.9921
7	2	0.07	0.610156	0.000610156	0.445	0.113	0.494	0.332	67.2065	32.7935	0.41	0.074	0.504	0.336	66.6667	33.3333
7	2	0.15	1.22031	0.00122031	0.38	0.113	0.494	0.267	54.0486	45.9514	0.377	0.074	0.504	0.303	60.119	39.881
7	2	0.15	1.22031	0.00122031	0.394	0.113	0.494	0.281	56.8826	43.1174	0.333	0.074	0.504	0.259	51.3889	48.6111
7	2	0.33	2.44062	0.00244062	0.344	0.113	0.494	0.231	46.7611	53.2389	0.297	0.074	0.504	0.223	44.246	55.754
7	2	0.33	2.44062	0.00244062	0.336	0.113	0.494	0.223	45.1417	54.8583	0.35	0.074	0.504	0.276	54.7619	45.2381
7	2	0.75	4.88125	0.00488125	0.393	0.113	0.494	0.28	56.6802	43.3198	0.32	0.074	0.504	0.246	48.8095	51.1905
7	2	0.75	4.88125	0.00488125	0.332	0.113	0.494	0.219	44.332	55.668	0.308	0.074	0.504	0.234	46.4286	53.5714
7	2	1.5	9.7625	0.0097625	0.465	0.113	0.494	0.352	71.2551	28.7449	0.317	0.074	0.504	0.243	48.2143	51.7857
7	2	1.5	9.7625	0.0097625	0.271	0.113	0.494	0.158	31.9838	68.0162	0.252	0.074	0.504	0.178	35.3175	64.6825
7	2	3.1	19.525	0.019525	0.081	0.113	0.494	-0.032	-6.47773	106.478	0.099	0.074	0.504	0.025	4.96032	95.0397
7	2	3.1	19.525	0.019525	0.076	0.113	0.494	-0.037	-7.48988	107.49	0.094	0.074	0.504	0.02	3.96825	96.0317
7	2	6.3	39.05	0.03905	0.079	0.113	0.494	-0.034	-6.88259	106.883	0.09	0.074	0.504	0.016	3.1746	96.8254
7	2	6.3	39.05	0.03905	0.092	0.113	0.494	-0.021	-4.25101	104.251	0.107	0.074	0.504	0.033	6.54762	93.4524
7	2	12.5	78.1	0.0781	0.08	0.113	0.494	-0.033	-6.68016	106.68	0.1	0.074	0.504	0.026	5.15873	94.8413
7	2	12.5	78.1	0.0781	0.144	0.113	0.494	0.031	6.2753	93.7247	0.168	0.074	0.504	0.094	18.6508	81.3492
7	2	25	156.2	0.1562	0.066	0.113	0.494	-0.047	-9.51417	109.514	0.112	0.074	0.504	0.038	7.53968	92.4603
7	2	25	156.2	0.1562	0.078	0.113	0.494	-0.035	-7.08502	107.085	0.104	0.074	0.504	0.03	5.95238	94.0476
7	3	0.04	0.305078	0.000305078	0.499	0.112	0.506	0.387	76.4822	23.5178	0.298	0.057	0.438	0.241	55.0228	44.9772
7	3	0.04	0.305078	0.000305078	0.485	0.112	0.506	0.373	73.7154	26.2846	0.353	0.057	0.438	0.296	67.5799	32.4201
7	3	0.07	0.610156	0.000610156	0.473	0.112	0.506	0.361	71.3439	28.6561	0.231	0.057	0.438	0.174	39.726	60.274
7	3	0.07	0.610156	0.000610156	0.448	0.112	0.506	0.336	66.4032	33.5968	0.215	0.057	0.438	0.158	36.0731	63.9269
7	3	0.15	1.22031	0.00122031	0.393	0.112	0.506	0.281	55.5336	44.4664	0.236	0.057	0.438	0.179	40.8676	59.1324
7	3	0.15	1.22031	0.00122031	0.396	0.112	0.506	0.284	56.1265	43.8735	0.28	0.057	0.438	0.223	50.9132	49.0868
7	3	0.33	2.44062	0.00244062	0.311	0.112	0.506	0.199	39.3281	60.6719	0.148	0.057	0.438	0.091	20.7763	79.2237
7	3	0.33	2.44062	0.00244062	0.291	0.112	0.506	0.179	35.3755	64.6245	0.176	0.057	0.438	0.119	27.1689	72.8311
7	3	0.75	4.88125	0.00488125	0.257	0.112	0.506	0.145	28.6561	71.3439	0.164	0.057	0.438	0.107	24.4292	75.5708
7	3	0.75	4.88125	0.00488125	0.247	0.112	0.506	0.135	26.6798	73.3202	0.179	0.057	0.438	0.122	27.8539	72.1461
7	3	1.5	9.7625	0.0097625	0.265	0.112	0.506	0.153	30.2372	69.7628	0.112	0.057	0.438	0.055	12.5571	87.4429
7	3	1.5	9.7625	0.0097625	0.233	0.112	0.506	0.121	23.913	76.087	0.165	0.057	0.438	0.108	24.6575	75.3425
7	3	3.1	19.525	0.019525	0.081	0.112	0.506	-0.031	-6.12648	106.126	0.064	0.057	0.438	0.007	1.59817	98.4018
7	3	3.1	19.525	0.019525	0.082	0.112	0.506	-0.03	-5.92885	105.929	0.079	0.057	0.438	0.022	5.02283	94.9772
7	3	6.3	39.05	0.03905	0.08	0.112	0.506	-0.032	-6.32411	106.324	0.065	0.057	0.438	0.008	1.82648	98.1735
7	3	6.3	39.05	0.03905	0.081	0.112	0.506	-0.031	-6.12648	106.126	0.066	0.057	0.438	0.009	2.05479	97.9452
7	3	12.5	78.1	0.0781	0.079	0.112	0.506	-0.033	-6.52174	106.522	0.094	0.057	0.438	0.037	8.44749	91.5525
7	3	12.5	78.1	0.0781	0.078	0.112	0.506	-0.034	-6.71937	106.719	0.063	0.057	0.438	0.006	1.36986	98.6301
7	3	25	156.2	0.1562	0.074	0.112	0.506	-0.038	-7.50988	107.51	0.075	0.057	0.438	0.018	4.10959	95.8904
7	3	25	156.2	0.1562	0.075	0.112	0.506	-0.037	-7.31225	107.312	0.086	0.057	0.438	0.029	6.621	93.379
8	1	0.04	0.270898	0.000270898	0.457	0.086	0.458	0.371	81.0044	18.9956	0.233	0.056	0.24	0.177	73.75	26.25
8	1	0.04	0.270898	0.000270898	0.454	0.086	0.458	0.368	80.3493	19.6507	0.275	0.056	0.24	0.219	91.25	8.75
8	1	0.07	0.541797	0.000541797	0.427	0.086	0.458	0.341	74.4541	25.5459	0.266	0.056	0.24	0.21	87.5	12.5
8	1	0.07	0.541797	0.000541797	0.448	0.086	0.458	0.362	79.0393	20.9607	0.297	0.056	0.24	0.241	100.417	-0.416667
8	1	0.15	1.08359	0.00108359	0.456	0.086	0.458	0.37	80.786	19.214	0.227	0.056	0.24	0.171	71.25	28.75
8	1	0.15	1.08359	0.00108359	0.494	0.086	0.458	0.408	89.083	10.917	0.23	0.056	0.24	0.174	72.5	27.5
8	1	0.33	2.16719	0.00216719	0.427	0.086	0.458	0.341	74.4541	25.5459	0.284	0.056	0.24	0.228	95	5
8	1	0.33	2.16719	0.00216719	0.461	0.086	0.458	0.375	81.8777	18.1223	0.322	0.056	0.24	0.266	110.833	-10.8333
8	1	0.75	4.33437	0.00433437	0.452	0.086	0.458	0.366	79.9127	20.0873	0.285	0.056	0.24	0.229	95.4167	4.58333
8	1	0.75	4.33437	0.00433437	0.465	0.086	0.458	0.379	82.7511	17.2489	0.243	0.056	0.24	0.187	77.9167	22.0833
8	1	1.5	8.66875	0.00866875	0.414	0.086	0.458	0.328	71.6157	28.3843	0.24	0.056	0.24	0.184	76.6667	23.3333
8	1	1.5	8.66875	0.00866875	0.424	0.086	0.458	0.338	73.7991	26.2009	0.23	0.056	0.24	0.174	72.5	27.5
8	1	3.1	17.3375	0.0173375	0.424	0.086	0.458	0.338	73.7991	26.2009	0.193	0.056	0.24	0.137	57.0833	42.9167
8	1	3.1	17.3375	0.0173375	0.439	0.086	0.458	0.353	77.0742	22.9258	0.224	0.056	0.24	0.168	70	30
8	1	6.3	34.675	0.034675	0.361	0.086	0.458	0.275	60.0437	39.9563	0.205	0.056	0.24	0.149	62.0833	37.9167
8	1	6.3	34.675	0.034675	0.372	0.086	0.458	0.286	62.4454	37.5546	0.189	0.056	0.24	0.133	55.4167	44.5833
8	1	12.5	69.35	0.06935	0.34	0.086	0.458	0.254	55.4585	44.5415	0.154	0.056	0.24	0.098	40.8333	59.1667
8	1	12.5	69.35	0.06935	0.343	0.086	0.458	0.257	56.1135	43.8865	0.154	0.056	0.24	0.098	40.8333	59.1667
8	1	25	138.7	0.1387	0.299	0.086	0.458	0.213	46.5066	53.4934	0.111	0.056	0.24	0.055	22.9167	77.0833
8	1	25	138.7	0.1387	0.314	0.086	0.458	0.228	49.7817	50.2183	0.138	0.056	0.24	0.082	34.1667	65.8333
8	2	0.04	0.270898	0.000270898	0.481	0.113	0.494	0.368	74.4939	25.5061	0.528	0.074	0.504	0.454	90.0794	9.92063
8	2	0.04	0.270898	0.000270898	0.473	0.113	0.494	0.36	72.8745	27.1255	0.467	0.074	0.504	0.393	77.9762	22.0238
8	2	0.07	0.541797	0.000541797	0.472	0.113	0.494	0.359	72.6721	27.3279	0.532	0.074	0.504	0.458	90.873	9.12698
8	2	0.07	0.541797	0.000541797	0.475	0.113	0.494	0.362	73.2794	26.7206	0.476	0.074	0.504	0.402	79.7619	20.2381
8	2	0.15	1.08359	0.00108359	0.496	0.113	0.494	0.383	77.5304	22.4696	0.448	0.074	0.504	0.374	74.2063	25.7937
8	2	0.15	1.08359	0.00108359	0.47	0.113	0.494	0.357	72.2672	27.7328	0.44	0.074	0.504	0.366	72.619	27.381
8	2	0.33	2.16719	0.00216719	0.463	0.113	0.494	0.35	70.8502	29.1498	0.532	0.074	0.504	0.458	90.873	9.12698
8	2	0.33	2.16719	0.00216719	0.467	0.113	0.494	0.354	71.6599	28.3401	0.475	0.074	0.504	0.401	79.5635	20.4365
8	2	0.75	4.33437	0.00433437	0.471	0.113	0.494	0.358	72.4696	27.5304	0.467	0.074	0.504	0.393	77.9762	22.0238
8	2	0.75	4.33437	0.00433437	0.474	0.113	0.494	0.361	73.0769	26.9231	0.454	0.074	0.504	0.38	75.3968	24.6032
8	2	1.5	8.66875	0.00866875	0.452	0.113	0.494	0.339	68.6235	31.3765	0.45	0.074	0.504	0.376	74.6032	25.3968
8	2	1.5	8.66875	0.00866875	0.453	0.113	0.494	0.34	68.8259	31.1741	0.449	0.074	0.504	0.375	74.4048	25.5952
8	2	3.1	17.3375	0.0173375	0.427	0.113	0.494	0.314	63.5628	36.4372	0.433	0.074	0.504	0.359	71.2302	28.7698
8	2	3.1	17.3375	0.0173375	0.421	0.113	0.494	0.308	62.3482	37.6518	0.387	0.074	0.504	0.313	62.1032	37.8968
8	2	6.3	34.675	0.034675	0.373	0.113	0.494	0.26	52.6316	47.3684	0.408	0.074	0.504	0.334	66.2698	33.7302
8	2	6.3	34.675	0.034675	0.371	0.113	0.494	0.258	52.2267	47.7733	0.344	0.074	0.504	0.27	53.5714	46.4286
8	2	12.5	69.35	0.06935	0.292	0.113	0.494	0.179	36.2348	63.7652	0.292	0.074	0.504	0.218	43.254	56.746
8	2	12.5	69.35	0.06935	0.258	0.113	0.494	0.145	29.3522	70.6478	0.284	0.074	0.504	0.21	41.6667	58.3333
8	2	25	138.7	0.1387	0.138	0.113	0.494	0.025	5.06073	94.9393	0.198	0.074	0.504	0.124	24.6032	75.3968
8	2	25	138.7	0.1387	0.209	0.113	0.494	0.096	19.4332	80.5668	0.221	0.074	0.504	0.147	29.1667	70.8333
8	3	0.04	0.270898	0.000270898	0.506	0.112	0.506	0.394	77.8656	22.1344	0.336	0.057	0.438	0.279	63.6986	36.3014
8	3	0.04	0.270898	0.000270898	0.504	0.112	0.506	0.392	77.4704	22.5296	0.317	0.057	0.438	0.26	59.3607	40.6393
8	3	0.07	0.541797	0.000541797	0.487	0.112	0.506	0.375	74.1107	25.8893	0.372	0.057	0.438	0.315	71.9178	28.0822
8	3	0.07	0.541797	0.000541797	0.494	0.112	0.506	0.382	75.4941	24.5059	0.318	0.057	0.438	0.261	59.589	40.411
8	3	0.15	1.08359	0.00108359	0.482	0.112	0.506	0.37	73.1225	26.8775	0.305	0.057	0.438	0.248	56.621	43.379
8	3	0.15	1.08359	0.00108359	0.501	0.112	0.506	0.389	76.8775	23.1225	0.298	0.057	0.438	0.241	55.0228	44.9772
8	3	0.33	2.16719	0.00216719	0.494	0.112	0.506	0.382	75.4941	24.5059	0.28	0.057	0.438	0.223	50.9132	49.0868
8	3	0.33	2.16719	0.00216719	0.479	0.112	0.506	0.367	72.5296	27.4704	0.305	0.057	0.438	0.248	56.621	43.379
8	3	0.75	4.33437	0.00433437	0.48	0.112	0.506	0.368	72.7273	27.2727	0.247	0.057	0.438	0.19	43.379	56.621
8	3	0.75	4.33437	0.00433437	0.488	0.112	0.506	0.376	74.3083	25.6917	0.274	0.057	0.438	0.217	49.5434	50.4566
8	3	1.5	8.66875	0.00866875	0.464	0.112	0.506	0.352	69.5652	30.4348	0.229	0.057	0.438	0.172	39.2694	60.7306
8	3	1.5	8.66875	0.00866875	0.474	0.112	0.506	0.362	71.5415	28.4585	0.291	0.057	0.438	0.234	53.4247	46.5753
8	3	3.1	17.3375	0.0173375	0.427	0.112	0.506	0.315	62.253	37.747	0.251	0.057	0.438	0.194	44.2922	55.7078
8	3	3.1	17.3375	0.0173375	0.453	0.112	0.506	0.341	67.3913	32.6087	0.296	0.057	0.438	0.239	54.5662	45.4338
8	3	6.3	34.675	0.034675	0.371	0.112	0.506	0.259	51.1858	48.8142	0.255	0.057	0.438	0.198	45.2055	54.7945
8	3	6.3	34.675	0.034675	0.385	0.112	0.506	0.273	53.9526	46.0474	0.268	0.057	0.438	0.211	48.1735	51.8265
8	3	12.5	69.35	0.06935	0.236	0.112	0.506	0.124	24.5059	75.4941	0.159	0.057	0.438	0.102	23.2877	76.7123
8	3	12.5	69.35	0.06935	0.264	0.112	0.506	0.152	30.0395	69.9605	0.222	0.057	0.438	0.165	37.6712	62.3288
8	3	25	138.7	0.1387	0.136	0.112	0.506	0.024	4.74308	95.2569	0.134	0.057	0.438	0.077	17.5799	82.4201
8	3	25	138.7	0.1387	0.15	0.112	0.506	0.038	7.50988	92.4901	0.153	0.057	0.438	0.096	21.9178	78.0822
Crude	1	0.04	0.386719	0.000386719	0.486	0.09	0.532	0.396	74.4361	25.5639	0.546	0.064	0.39	0.482	123.59	-23.5897
Crude	1	0.04	0.386719	0.000386719	0.566	0.09	0.532	0.476	89.4737	10.5263	0.426	0.064	0.39	0.362	92.8205	7.17949
Crude	1	0.07	0.773438	0.000773438	0.475	0.09	0.532	0.385	72.3684	27.6316	0.427	0.064	0.39	0.363	93.0769	6.92308
Crude	1	0.07	0.773438	0.000773438	0.49	0.09	0.532	0.4	75.188	24.812	0.495	0.064	0.39	0.431	110.513	-10.5128
Crude	1	0.15	1.54688	0.00154688	0.45	0.09	0.532	0.36	67.6692	32.3308	0.474	0.064	0.39	0.41	105.128	-5.12821
Crude	1	0.15	1.54688	0.00154688	0.485	0.09	0.532	0.395	74.2481	25.7519	0.347	0.064	0.39	0.283	72.5641	27.4359
Crude	1	0.33	3.09375	0.00309375	0.47	0.09	0.532	0.38	71.4286	28.5714	0.456	0.064	0.39	0.392	100.513	-0.512821
Crude	1	0.33	3.09375	0.00309375	0.482	0.09	0.532	0.392	73.6842	26.3158	0.36	0.064	0.39	0.296	75.8974	24.1026
Crude	1	0.75	6.1875	0.0061875	0.456	0.09	0.532	0.366	68.797	31.203	0.455	0.064	0.39	0.391	100.256	-0.25641
Crude	1	0.75	6.1875	0.0061875	0.48	0.09	0.532	0.39	73.3083	26.6917	0.344	0.064	0.39	0.28	71.7949	28.2051
Crude	1	1.5	12.375	0.012375	0.423	0.09	0.532	0.333	62.594	37.406	0.359	0.064	0.39	0.295	75.641	24.359
Crude	1	1.5	12.375	0.012375	0.456	0.09	0.532	0.366	68.797	31.203	0.437	0.064	0.39	0.373	95.641	4.35897
Crude	1	3.1	24.75	0.02475	0.372	0.09	0.532	0.282	53.0075	46.9925	0.434	0.064	0.39	0.37	94.8718	5.12821
Crude	1	3.1	24.75	0.02475	0.38	0.09	0.532	0.29	54.5113	45.4887	0.426	0.064	0.39	0.362	92.8205	7.17949
Crude	1	6.3	49.5	0.0495	0.259	0.09	0.532	0.169	31.7669	68.2331	0.48	0.064	0.39	0.416	106.667	-6.66667
Crude	1	6.3	49.5	0.0495	0.283	0.09	0.532	0.193	36.2782	63.7218	0.437	0.064	0.39	0.373	95.641	4.35897
Crude	1	12.5	99	0.099	0.234	0.09	0.532	0.144	27.0677	72.9323	0.302	0.064	0.39	0.238	61.0256	38.9744
Crude	1	12.5	99	0.099	0.232	0.09	0.532	0.142	26.6917	73.3083	0.344	0.064	0.39	0.28	71.7949	28.2051
Crude	1	25	198	0.198	0.239	0.09	0.532	0.149	28.0075	71.9925	0.149	0.064	0.39	0.085	21.7949	78.2051
Crude	1	25	198	0.198	0.1	0.09	0.532	0.01	1.8797	98.1203	0.106	0.064	0.39	0.042	10.7692	89.2308
Crude	2	0.04	0.386719	0.000386719	0.479	0.124	0.52	0.355	68.2692	31.7308	0.448	0.064	0.341	0.384	112.61	-12.61
Crude	2	0.04	0.386719	0.000386719	0.481	0.124	0.52	0.357	68.6538	31.3462	0.407	0.064	0.341	0.343	100.587	-0.58651
Crude	2	0.07	0.773438	0.000773438	0.493	0.124	0.52	0.369	70.9615	29.0385	0.339	0.064	0.341	0.275	80.6452	19.3548
Crude	2	0.07	0.773438	0.000773438	0.496	0.124	0.52	0.372	71.5385	28.4615	0.392	0.064	0.341	0.328	96.1877	3.81232
Crude	2	0.15	1.54688	0.00154688	0.472	0.124	0.52	0.348	66.9231	33.0769	0.466	0.064	0.341	0.402	117.889	-17.8886
Crude	2	0.15	1.54688	0.00154688	0.488	0.124	0.52	0.364	70	30	0.375	0.064	0.341	0.311	91.2023	8.79765
Crude	2	0.33	3.09375	0.00309375	0.46	0.124	0.52	0.336	64.6154	35.3846	0.464	0.064	0.341	0.4	117.302	-17.3021
Crude	2	0.33	3.09375	0.00309375	0.449	0.124	0.52	0.325	62.5	37.5	0.37	0.064	0.341	0.306	89.7361	10.2639
Crude	2	0.75	6.1875	0.0061875	0.467	0.124	0.52	0.343	65.9615	34.0385	0.48	0.064	0.341	0.416	121.994	-21.9941
Crude	2	0.75	6.1875	0.0061875	0.486	0.124	0.52	0.362	69.6154	30.3846	0.358	0.064	0.341	0.294	86.217	13.783
Crude	2	1.5	12.375	0.012375	0.446	0.124	0.52	0.322	61.9231	38.0769	0.506	0.064	0.341	0.442	129.619	-29.6188
Crude	2	1.5	12.375	0.012375	0.48	0.124	0.52	0.356	68.4615	31.5385	0.384	0.064	0.341	0.32	93.8416	6.15836
Crude	2	3.1	24.75	0.02475	0.388	0.124	0.52	0.264	50.7692	49.2308	0.297	0.064	0.341	0.233	68.3284	31.6716
Crude	2	3.1	24.75	0.02475	0.395	0.124	0.52	0.271	52.1154	47.8846	0.404	0.064	0.341	0.34	99.7067	0.293255
Crude	2	6.3	49.5	0.0495	0.293	0.124	0.52	0.169	32.5	67.5	0.312	0.064	0.341	0.248	72.7273	27.2727
Crude	2	6.3	49.5	0.0495	0.281	0.124	0.52	0.157	30.1923	69.8077	0.294	0.064	0.341	0.23	67.4487	32.5513
Crude	2	12.5	99	0.099	0.262	0.124	0.52	0.138	26.5385	73.4615	0.363	0.064	0.341	0.299	87.6833	12.3167
Crude	2	12.5	99	0.099	0.267	0.124	0.52	0.143	27.5	72.5	0.288	0.064	0.341	0.224	65.6891	34.3109
Crude	2	25	198	0.198	0.077	0.124	0.52	-0.047	-9.03846	109.038	0.083	0.064	0.341	0.019	5.57185	94.4282
Crude	2	25	198	0.198	0.246	0.124	0.52	0.122	23.4615	76.5385	0.082	0.064	0.341	0.018	5.27859	94.7214
Crude	3	0.04	0.386719	0.000386719	0.491	0.094	0.507	0.397	78.3037	21.6963	0.274	0.055	0.348	0.219	62.931	37.069
Crude	3	0.04	0.386719	0.000386719	0.509	0.094	0.507	0.415	81.854	18.146	0.283	0.055	0.348	0.228	65.5172	34.4828
Crude	3	0.07	0.773438	0.000773438	0.497	0.094	0.507	0.403	79.4872	20.5128	0.317	0.055	0.348	0.262	75.2874	24.7126
Crude	3	0.07	0.773438	0.000773438	0.491	0.094	0.507	0.397	78.3037	21.6963	0.329	0.055	0.348	0.274	78.7356	21.2644
Crude	3	0.15	1.54688	0.00154688	0.485	0.094	0.507	0.391	77.1203	22.8797	0.263	0.055	0.348	0.208	59.7701	40.2299
Crude	3	0.15	1.54688	0.00154688	0.489	0.094	0.507	0.395	77.9093	22.0907	0.415	0.055	0.348	0.36	103.448	-3.44828
Crude	3	0.33	3.09375	0.00309375	0.491	0.094	0.507	0.397	78.3037	21.6963	0.296	0.055	0.348	0.241	69.2529	30.7471
Crude	3	0.33	3.09375	0.00309375	0.503	0.094	0.507	0.409	80.6706	19.3294	0.357	0.055	0.348	0.302	86.7816	13.2184
Crude	3	0.75	6.1875	0.0061875	0.488	0.094	0.507	0.394	77.712	22.288	0.296	0.055	0.348	0.241	69.2529	30.7471
Crude	3	0.75	6.1875	0.0061875	0.494	0.094	0.507	0.4	78.8955	21.1045	0.376	0.055	0.348	0.321	92.2414	7.75862
Crude	3	1.5	12.375	0.012375	0.457	0.094	0.507	0.363	71.5976	28.4024	0.439	0.055	0.348	0.384	110.345	-10.3448
Crude	3	1.5	12.375	0.012375	0.455	0.094	0.507	0.361	71.2032	28.7968	0.384	0.055	0.348	0.329	94.5402	5.45977
Crude	3	3.1	24.75	0.02475	0.398	0.094	0.507	0.304	59.9606	40.0394	0.229	0.055	0.348	0.174	50	50
Crude	3	3.1	24.75	0.02475	0.404	0.094	0.507	0.31	61.144	38.856	0.259	0.055	0.348	0.204	58.6207	41.3793
Crude	3	6.3	49.5	0.0495	0.278	0.094	0.507	0.184	36.2919	63.7081	0.331	0.055	0.348	0.276	79.3103	20.6897
Crude	3	6.3	49.5	0.0495	0.27	0.094	0.507	0.176	34.714	65.286	0.329	0.055	0.348	0.274	78.7356	21.2644
Crude	3	12.5	99	0.099	0.272	0.094	0.507	0.178	35.1085	64.8915	0.236	0.055	0.348	0.181	52.0115	47.9885
Crude	3	12.5	99	0.099	0.222	0.094	0.507	0.128	25.2465	74.7535	0.273	0.055	0.348	0.218	62.6437	37.3563
Crude	3	25	198	0.198	0.079	0.094	0.507	-0.015	-2.95858	102.959	0.099	0.055	0.348	0.044	12.6437	87.3563
Crude	3	25	198	0.198	0.171	0.094	0.507	0.077	15.1874	84.8126	0.126	0.055	0.348	0.071	20.4023	79.5977
Ampicillin	1	0.04	0.03125	3.125e-05	0.381	0.086	0.458	0.295	64.4105	35.5895	0.22	0.056	0.24	0.164	68.3333	31.6667
Ampicillin	1	0.04	0.03125	3.125e-05	0.38	0.086	0.458	0.294	64.1921	35.8079	0.235	0.056	0.24	0.179	74.5833	25.4167
Ampicillin	1	0.07	0.0625	6.25e-05	0.331	0.086	0.458	0.245	53.4934	46.5066	0.202	0.056	0.24	0.146	60.8333	39.1667
Ampicillin	1	0.07	0.0625	6.25e-05	0.339	0.086	0.458	0.253	55.2402	44.7598	0.194	0.056	0.24	0.138	57.5	42.5
Ampicillin	1	0.15	0.125	0.000125	0.217	0.086	0.458	0.131	28.6026	71.3974	0.152	0.056	0.24	0.096	40	60
Ampicillin	1	0.15	0.125	0.000125	0.206	0.086	0.458	0.12	26.2009	73.7991	0.233	0.056	0.24	0.177	73.75	26.25
Ampicillin	1	0.33	0.25	0.00025	0.088	0.086	0.458	0.002	0.436681	99.5633	0.066	0.056	0.24	0.01	4.16667	95.8333
Ampicillin	1	0.33	0.25	0.00025	0.085	0.086	0.458	-0.001	-0.218341	100.218	0.063	0.056	0.24	0.007	2.91667	97.0833
Ampicillin	1	0.75	0.5	0.0005	0.089	0.086	0.458	0.003	0.655022	99.345	0.059	0.056	0.24	0.003	1.25	98.75
Ampicillin	1	0.75	0.5	0.0005	0.081	0.086	0.458	-0.005	-1.0917	101.092	0.056	0.056	0.24	0	0	100
Ampicillin	1	1.5	1	0.001	0.082	0.086	0.458	-0.004	-0.873362	100.873	0.06	0.056	0.24	0.004	1.66667	98.3333
Ampicillin	1	1.5	1	0.001	0.08	0.086	0.458	-0.006	-1.31004	101.31	0.063	0.056	0.24	0.007	2.91667	97.0833
Ampicillin	1	3.1	2	0.002	0.089	0.086	0.458	0.003	0.655022	99.345	0.063	0.056	0.24	0.007	2.91667	97.0833
Ampicillin	1	3.1	2	0.002	0.081	0.086	0.458	-0.005	-1.0917	101.092	0.058	0.056	0.24	0.002	0.833333	99.1667
Ampicillin	1	6.3	4	0.004	0.079	0.086	0.458	-0.007	-1.52838	101.528	0.06	0.056	0.24	0.004	1.66667	98.3333
Ampicillin	1	6.3	4	0.004	0.076	0.086	0.458	-0.01	-2.18341	102.183	0.056	0.056	0.24	0	0	100
Ampicillin	1	12.5	8	0.008	0.076	0.086	0.458	-0.01	-2.18341	102.183	0.064	0.056	0.24	0.008	3.33333	96.6667
Ampicillin	1	12.5	8	0.008	0.074	0.086	0.458	-0.012	-2.62009	102.62	0.06	0.056	0.24	0.004	1.66667	98.3333
Ampicillin	1	25	16	0.016	0.079	0.086	0.458	-0.007	-1.52838	101.528	0.068	0.056	0.24	0.012	5	95
Ampicillin	1	25	16	0.016	0.077	0.086	0.458	-0.009	-1.96507	101.965	0.062	0.056	0.24	0.006	2.5	97.5
Ampicillin	2	0.04	0.03125	3.125e-05	0.409	0.113	0.494	0.296	59.919	40.081	0.407	0.074	0.504	0.333	66.0714	33.9286
Ampicillin	2	0.04	0.03125	3.125e-05	0.404	0.113	0.494	0.291	58.9069	41.0931	0.376	0.074	0.504	0.302	59.9206	40.0794
Ampicillin	2	0.07	0.0625	6.25e-05	0.358	0.113	0.494	0.245	49.5951	50.4049	0.349	0.074	0.504	0.275	54.5635	45.4365
Ampicillin	2	0.07	0.0625	6.25e-05	0.368	0.113	0.494	0.255	51.6194	48.3806	0.34	0.074	0.504	0.266	52.7778	47.2222
Ampicillin	2	0.15	0.125	0.000125	0.238	0.113	0.494	0.125	25.3036	74.6964	0.275	0.074	0.504	0.201	39.881	60.119
Ampicillin	2	0.15	0.125	0.000125	0.253	0.113	0.494	0.14	28.3401	71.6599	0.309	0.074	0.504	0.235	46.627	53.373
Ampicillin	2	0.33	0.25	0.00025	0.096	0.113	0.494	-0.017	-3.4413	103.441	0.108	0.074	0.504	0.034	6.74603	93.254
Ampicillin	2	0.33	0.25	0.00025	0.097	0.113	0.494	-0.016	-3.23887	103.239	0.1	0.074	0.504	0.026	5.15873	94.8413
Ampicillin	2	0.75	0.5	0.0005	0.086	0.113	0.494	-0.027	-5.46559	105.466	0.084	0.074	0.504	0.01	1.98413	98.0159
Ampicillin	2	0.75	0.5	0.0005	0.088	0.113	0.494	-0.025	-5.06073	105.061	0.086	0.074	0.504	0.012	2.38095	97.619
Ampicillin	2	1.5	1	0.001	0.081	0.113	0.494	-0.032	-6.47773	106.478	0.092	0.074	0.504	0.018	3.57143	96.4286
Ampicillin	2	1.5	1	0.001	0.082	0.113	0.494	-0.031	-6.2753	106.275	0.085	0.074	0.504	0.011	2.18254	97.8175
Ampicillin	2	3.1	2	0.002	0.076	0.113	0.494	-0.037	-7.48988	107.49	0.089	0.074	0.504	0.015	2.97619	97.0238
Ampicillin	2	3.1	2	0.002	0.078	0.113	0.494	-0.035	-7.08502	107.085	0.091	0.074	0.504	0.017	3.37302	96.627
Ampicillin	2	6.3	4	0.004	0.074	0.113	0.494	-0.039	-7.89474	107.895	0.087	0.074	0.504	0.013	2.57937	97.4206
Ampicillin	2	6.3	4	0.004	0.074	0.113	0.494	-0.039	-7.89474	107.895	0.109	0.074	0.504	0.035	6.94444	93.0556
Ampicillin	2	12.5	8	0.008	0.07	0.113	0.494	-0.043	-8.70445	108.704	0.093	0.074	0.504	0.019	3.76984	96.2302
Ampicillin	2	12.5	8	0.008	0.071	0.113	0.494	-0.042	-8.50202	108.502	0.088	0.074	0.504	0.014	2.77778	97.2222
Ampicillin	2	25	16	0.016	0.072	0.113	0.494	-0.041	-8.2996	108.3	0.119	0.074	0.504	0.045	8.92857	91.0714
Ampicillin	2	25	16	0.016	0.071	0.113	0.494	-0.042	-8.50202	108.502	0.105	0.074	0.504	0.031	6.15079	93.8492
Ampicillin	3	0.04	0.03125	3.125e-05	0.43	0.112	0.506	0.318	62.8458	37.1542	0.299	0.057	0.438	0.242	55.2511	44.7489
Ampicillin	3	0.04	0.03125	3.125e-05	0.431	0.112	0.506	0.319	63.0435	36.9565	0.24	0.057	0.438	0.183	41.7808	58.2192
Ampicillin	3	0.07	0.0625	6.25e-05	0.364	0.112	0.506	0.252	49.8024	50.1976	0.269	0.057	0.438	0.212	48.4018	51.5982
Ampicillin	3	0.07	0.0625	6.25e-05	0.36	0.112	0.506	0.248	49.0119	50.9881	0.233	0.057	0.438	0.176	40.1826	59.8174
Ampicillin	3	0.15	0.125	0.000125	0.217	0.112	0.506	0.105	20.751	79.249	0.218	0.057	0.438	0.161	36.758	63.242
Ampicillin	3	0.15	0.125	0.000125	0.215	0.112	0.506	0.103	20.3557	79.6443	0.212	0.057	0.438	0.155	35.3881	64.6119
Ampicillin	3	0.33	0.25	0.00025	0.093	0.112	0.506	-0.019	-3.75494	103.755	0.08	0.057	0.438	0.023	5.25114	94.7489
Ampicillin	3	0.33	0.25	0.00025	0.113	0.112	0.506	0.001	0.197628	99.8024	0.09	0.057	0.438	0.033	7.53425	92.4658
Ampicillin	3	0.75	0.5	0.0005	0.085	0.112	0.506	-0.027	-5.33597	105.336	0.063	0.057	0.438	0.006	1.36986	98.6301
Ampicillin	3	0.75	0.5	0.0005	0.087	0.112	0.506	-0.025	-4.94071	104.941	0.056	0.057	0.438	-0.001	-0.228311	100.228
Ampicillin	3	1.5	1	0.001	0.083	0.112	0.506	-0.029	-5.73123	105.731	0.062	0.057	0.438	0.005	1.14155	98.8584
Ampicillin	3	1.5	1	0.001	0.083	0.112	0.506	-0.029	-5.73123	105.731	0.063	0.057	0.438	0.006	1.36986	98.6301
Ampicillin	3	3.1	2	0.002	0.079	0.112	0.506	-0.033	-6.52174	106.522	0.062	0.057	0.438	0.005	1.14155	98.8584
Ampicillin	3	3.1	2	0.002	0.079	0.112	0.506	-0.033	-6.52174	106.522	0.06	0.057	0.438	0.003	0.684932	99.3151
Ampicillin	3	6.3	4	0.004	0.077	0.112	0.506	-0.035	-6.917	106.917	0.066	0.057	0.438	0.009	2.05479	97.9452
Ampicillin	3	6.3	4	0.004	0.078	0.112	0.506	-0.034	-6.71937	106.719	0.068	0.057	0.438	0.011	2.51142	97.4886
Ampicillin	3	12.5	8	0.008	0.071	0.112	0.506	-0.041	-8.10277	108.103	0.057	0.057	0.438	0	0	100
Ampicillin	3	12.5	8	0.008	0.071	0.112	0.506	-0.041	-8.10277	108.103	0.059	0.057	0.438	0.002	0.456621	99.5434
Ampicillin	3	25	16	0.016	0.075	0.112	0.506	-0.037	-7.31225	107.312	0.071	0.057	0.438	0.014	3.19635	96.8037
Ampicillin	3	25	16	0.016	0.073	0.112	0.506	-0.039	-7.70751	107.708	0.061	0.057	0.438	0.004	0.913242	99.0868
6	4	0.04	0.185879	0.000185879	0.823	0.392	0.4975	0.431	86.6332	13.3668	0.27	0.074	0.2735	0.196	71.6636	28.3364
6	4	0.04	0.185879	0.000185879	0.846	0.392	0.4975	0.454	91.2563	8.74372	0.245	0.074	0.2735	0.171	62.5229	37.4771
6	4	0.07	0.371758	0.000371758	0.828	0.392	0.4975	0.436	87.6382	12.3618	0.299	0.074	0.2735	0.225	82.2669	17.7331
6	4	0.07	0.371758	0.000371758	0.82	0.392	0.4975	0.428	86.0302	13.9698	0.284	0.074	0.2735	0.21	76.7824	23.2176
6	4	0.15	0.743516	0.000743516	0.817	0.392	0.4975	0.425	85.4271	14.5729	0.236	0.074	0.2735	0.162	59.2322	40.7678
6	4	0.15	0.743516	0.000743516	0.788	0.392	0.4975	0.396	79.598	20.402	0.244	0.074	0.2735	0.17	62.1572	37.8428
6	4	0.33	1.48703	0.00148703	0.82	0.392	0.4975	0.428	86.0302	13.9698	0.234	0.074	0.2735	0.16	58.5009	41.4991
6	4	0.33	1.48703	0.00148703	0.838	0.392	0.4975	0.446	89.6482	10.3518	0.201	0.074	0.2735	0.127	46.4351	53.5649
6	4	0.75	2.97406	0.00297406	0.814	0.392	0.4975	0.422	84.8241	15.1759	0.201	0.074	0.2735	0.127	46.4351	53.5649
6	4	0.75	2.97406	0.00297406	0.814	0.392	0.4975	0.422	84.8241	15.1759	0.213	0.074	0.2735	0.139	50.8227	49.1773
6	4	1.5	5.94813	0.00594813	0.805	0.392	0.4975	0.413	83.0151	16.9849	0.253	0.074	0.2735	0.179	65.4479	34.5521
6	4	1.5	5.94813	0.00594813	0.83	0.392	0.4975	0.438	88.0402	11.9598	0.232	0.074	0.2735	0.158	57.7697	42.2303
6	4	3.1	11.8963	0.0118963	0.788	0.392	0.4975	0.396	79.598	20.402	0.29	0.074	0.2735	0.216	78.9762	21.0238
6	4	3.1	11.8963	0.0118963	0.781	0.392	0.4975	0.389	78.191	21.809	0.23	0.074	0.2735	0.156	57.0384	42.9616
6	4	6.3	23.7925	0.0237925	0.772	0.392	0.4975	0.38	76.3819	23.6181	0.278	0.074	0.2735	0.204	74.5887	25.4113
6	4	6.3	23.7925	0.0237925	0.633	0.392	0.4975	0.241	48.4422	51.5578	0.263	0.074	0.2735	0.189	69.1042	30.8958
6	4	12.5	47.585	0.047585	0.761	0.392	0.4975	0.369	74.1709	25.8291	0.231	0.074	0.2735	0.157	57.404	42.596
6	4	12.5	47.585	0.047585	0.655	0.392	0.4975	0.263	52.8643	47.1357	0.388	0.074	0.2735	0.314	114.808	-14.808
6	4	25	95.17	0.09517	0.836	0.392	0.4975	0.444	89.2462	10.7538	0.262	0.074	0.2735	0.188	68.7386	31.2614
6	4	25	95.17	0.09517	0.742	0.392	0.4975	0.35	70.3518	29.6482	0.321	0.074	0.2735	0.247	90.3108	9.68921
7	4	0.04	0.283535	0.000283535	0.825	0.392	0.4975	0.433	87.0352	12.9648	0.335	0.074	0.2735	0.261	95.4296	4.57038
7	4	0.04	0.283535	0.000283535	0.909	0.392	0.4975	0.517	103.92	-3.9196	0.266	0.074	0.2735	0.192	70.2011	29.7989
7	4	0.07	0.56707	0.00056707	0.788	0.392	0.4975	0.396	79.598	20.402	0.281	0.074	0.2735	0.207	75.6856	24.3144
7	4	0.07	0.56707	0.00056707	0.844	0.392	0.4975	0.452	90.8543	9.14573	0.275	0.074	0.2735	0.201	73.4918	26.5082
7	4	0.15	1.13414	0.00113414	0.813	0.392	0.4975	0.421	84.6231	15.3769	0.319	0.074	0.2735	0.245	89.5795	10.4205
7	4	0.15	1.13414	0.00113414	0.817	0.392	0.4975	0.425	85.4271	14.5729	0.278	0.074	0.2735	0.204	74.5887	25.4113
7	4	0.33	2.26828	0.00226828	0.779	0.392	0.4975	0.387	77.7889	22.2111	0.231	0.074	0.2735	0.157	57.404	42.596
7	4	0.33	2.26828	0.00226828	0.631	0.392	0.4975	0.239	48.0402	51.9598	0.229	0.074	0.2735	0.155	56.6728	43.3272
7	4	0.75	4.53656	0.00453656	0.819	0.392	0.4975	0.427	85.8291	14.1709	0.218	0.074	0.2735	0.144	52.6508	47.3492
7	4	0.75	4.53656	0.00453656	0.825	0.392	0.4975	0.433	87.0352	12.9648	0.274	0.074	0.2735	0.2	73.1261	26.8739
7	4	1.5	9.07312	0.00907312	0.719	0.392	0.4975	0.327	65.7286	34.2714	0.213	0.074	0.2735	0.139	50.8227	49.1773
7	4	1.5	9.07312	0.00907312	0.717	0.392	0.4975	0.325	65.3266	34.6734	0.218	0.074	0.2735	0.144	52.6508	47.3492
7	4	3.1	18.1462	0.0181462	0.613	0.392	0.4975	0.221	44.4221	55.5779	0.124	0.074	0.2735	0.05	18.2815	81.7185
7	4	3.1	18.1462	0.0181462	0.513	0.392	0.4975	0.121	24.3216	75.6784	0.139	0.074	0.2735	0.065	23.766	76.234
7	4	6.3	36.2925	0.0362925	0.568	0.392	0.4975	0.176	35.3769	64.6231	0.105	0.074	0.2735	0.031	11.3346	88.6654
7	4	6.3	36.2925	0.0362925	0.523	0.392	0.4975	0.131	26.3317	73.6683	0.103	0.074	0.2735	0.029	10.6033	89.3967
7	4	12.5	72.585	0.072585	0.47	0.392	0.4975	0.078	15.6784	84.3216	0.094	0.074	0.2735	0.02	7.31261	92.6874
7	4	12.5	72.585	0.072585	0.417	0.392	0.4975	0.025	5.02513	94.9749	0.085	0.074	0.2735	0.011	4.02194	95.9781
7	4	25	145.17	0.14517	0.414	0.392	0.4975	0.022	4.42211	95.5779	0.09	0.074	0.2735	0.016	5.85009	94.1499
7	4	25	145.17	0.14517	0.418	0.392	0.4975	0.026	5.22613	94.7739	0.088	0.074	0.2735	0.014	5.11883	94.8812
8	4	0.04	0.267188	0.000267188	0.864	0.392	0.4975	0.472	94.8744	5.12563	0.291	0.074	0.2735	0.217	79.3419	20.6581
8	4	0.04	0.267188	0.000267188	0.875	0.392	0.4975	0.483	97.0854	2.91457	0.34	0.074	0.2735	0.266	97.2578	2.74223
8	4	0.07	0.534375	0.000534375	0.823	0.392	0.4975	0.431	86.6332	13.3668	0.237	0.074	0.2735	0.163	59.5978	40.4022
8	4	0.07	0.534375	0.000534375	0.808	0.392	0.4975	0.416	83.6181	16.3819	0.331	0.074	0.2735	0.257	93.9671	6.03291
8	4	0.15	1.06875	0.00106875	0.81	0.392	0.4975	0.418	84.0201	15.9799	0.27	0.074	0.2735	0.196	71.6636	28.3364
8	4	0.15	1.06875	0.00106875	0.587	0.392	0.4975	0.195	39.196	60.804	0.327	0.074	0.2735	0.253	92.5046	7.49543
8	4	0.33	2.1375	0.0021375	0.774	0.392	0.4975	0.382	76.7839	23.2161	0.261	0.074	0.2735	0.187	68.3729	31.6271
8	4	0.33	2.1375	0.0021375	0.747	0.392	0.4975	0.355	71.3568	28.6432	0.303	0.074	0.2735	0.229	83.7294	16.2706
8	4	0.75	4.275	0.004275	0.818	0.392	0.4975	0.426	85.6281	14.3719	0.271	0.074	0.2735	0.197	72.0293	27.9707
8	4	0.75	4.275	0.004275	0.577	0.392	0.4975	0.185	37.1859	62.8141	0.277	0.074	0.2735	0.203	74.223	25.777
8	4	1.5	8.55	0.00855	0.584	0.392	0.4975	0.192	38.593	61.407	0.228	0.074	0.2735	0.154	56.3071	43.6929
8	4	1.5	8.55	0.00855	0.454	0.392	0.4975	0.062	12.4623	87.5377	0.279	0.074	0.2735	0.205	74.9543	25.0457
8	4	3.1	17.1	0.0171	0.471	0.392	0.4975	0.079	15.8794	84.1206	0.275	0.074	0.2735	0.201	73.4918	26.5082
8	4	3.1	17.1	0.0171	0.482	0.392	0.4975	0.09	18.0905	81.9095	0.308	0.074	0.2735	0.234	85.5576	14.4424
8	4	6.3	34.2	0.0342	0.468	0.392	0.4975	0.076	15.2764	84.7236	0.264	0.074	0.2735	0.19	69.4698	30.5302
8	4	6.3	34.2	0.0342	0.439	0.392	0.4975	0.047	9.44724	90.5528	0.233	0.074	0.2735	0.159	58.1353	41.8647
8	4	12.5	68.4	0.0684	0.494	0.392	0.4975	0.102	20.5025	79.4975	0.168	0.074	0.2735	0.094	34.3693	65.6307
8	4	12.5	68.4	0.0684	0.488	0.392	0.4975	0.096	19.2965	80.7035	0.171	0.074	0.2735	0.097	35.4662	64.5338
8	4	25	136.8	0.1368	0.491	0.392	0.4975	0.099	19.8995	80.1005	0.128	0.074	0.2735	0.054	19.7441	80.2559
8	4	25	136.8	0.1368	0.411	0.392	0.4975	0.019	3.8191	96.1809	0.125	0.074	0.2735	0.051	18.6472	81.3528
Crude	4	0.04	0.359375	0.000359375	0.539	0.3325	0.3695	0.2065	55.8863	44.1137	0.213	0.0695	0.1715	0.1435	83.6735	16.3265
Crude	4	0.04	0.359375	0.000359375	0.42	0.3325	0.3695	0.0875	23.6806	76.3194	0.219	0.0695	0.1715	0.1495	87.172	12.828
Crude	4	0.07	0.71875	0.00071875	0.425	0.3325	0.3695	0.0925	25.0338	74.9662	0.259	0.0695	0.1715	0.1895	110.496	-10.4956
Crude	4	0.07	0.71875	0.00071875	0.509	0.3325	0.3695	0.1765	47.7673	52.2327	0.201	0.0695	0.1715	0.1315	76.6764	23.3236
Crude	4	0.15	1.4375	0.0014375	0.402	0.3325	0.3695	0.0695	18.8092	81.1908	0.184	0.0695	0.1715	0.1145	66.7638	33.2362
Crude	4	0.15	1.4375	0.0014375	0.435	0.3325	0.3695	0.1025	27.7402	72.2598	0.284	0.0695	0.1715	0.2145	125.073	-25.0729
Crude	4	0.33	2.875	0.002875	0.606	0.3325	0.3695	0.2735	74.0189	25.9811	0.238	0.0695	0.1715	0.1685	98.2507	1.74927
Crude	4	0.33	2.875	0.002875	0.543	0.3325	0.3695	0.2105	56.9689	43.0311	0.229	0.0695	0.1715	0.1595	93.0029	6.99708
Crude	4	0.75	5.75	0.00575	0.507	0.3325	0.3695	0.1745	47.226	52.774	0.196	0.0695	0.1715	0.1265	73.7609	26.2391
Crude	4	0.75	5.75	0.00575	0.418	0.3325	0.3695	0.0855	23.1394	76.8606	0.289	0.0695	0.1715	0.2195	127.988	-27.9883
Crude	4	1.5	11.5	0.0115	0.46	0.3325	0.3695	0.1275	34.5061	65.4939	0.201	0.0695	0.1715	0.1315	76.6764	23.3236
Crude	4	1.5	11.5	0.0115	0.419	0.3325	0.3695	0.0865	23.41	76.59	0.193	0.0695	0.1715	0.1235	72.0117	27.9883
Crude	4	3.1	23	0.023	0.467	0.3325	0.3695	0.1345	36.4005	63.5995	0.149	0.0695	0.1715	0.0795	46.3557	53.6443
Crude	4	3.1	23	0.023	0.461	0.3325	0.3695	0.1285	34.7767	65.2233	0.17	0.0695	0.1715	0.1005	58.6006	41.3994
Crude	4	6.3	46	0.046	0.493	0.3325	0.3695	0.1605	43.4371	56.5629	0.124	0.0695	0.1715	0.0545	31.7784	68.2216
Crude	4	6.3	46	0.046	0.357	0.3325	0.3695	0.0245	6.63058	93.3694	0.065	0.0695	0.1715	-0.0045	-2.62391	102.624
Crude	4	12.5	92	0.092	0.357	0.3325	0.3695	0.0245	6.63058	93.3694	0.071	0.0695	0.1715	0.0015	0.874636	99.1254
Crude	4	12.5	92	0.092	0.341	0.3325	0.3695	0.0085	2.30041	97.6996	0.063	0.0695	0.1715	-0.0065	-3.79009	103.79
Crude	4	25	184	0.184	0.337	0.3325	0.3695	0.0045	1.21786	98.7821	0.068	0.0695	0.1715	-0.0015	-0.874636	100.875
Crude	4	25	184	0.184	0.328	0.3325	0.3695	-0.0045	-1.21786	101.218	0.067	0.0695	0.1715	-0.0025	-1.45773	101.458
6	5	0.04	0.206576	0.000206576	0.808	0.374	0.531	0.434	81.7326	18.2674	0.266	0.0705	0.179	0.1955	109.218	-9.21788
6	5	0.04	0.206576	0.000206576	0.477	0.374	0.531	0.103	19.3974	80.6026	0.238	0.0705	0.179	0.1675	93.5754	6.42458
6	5	0.07	0.413151	0.000413151	0.81	0.374	0.531	0.436	82.1092	17.8908	0.21	0.0705	0.179	0.1395	77.933	22.067
6	5	0.07	0.413151	0.000413151	0.776	0.374	0.531	0.402	75.7062	24.2938	0.224	0.0705	0.179	0.1535	85.7542	14.2458
6	5	0.15	0.826302	0.000826302	0.829	0.374	0.531	0.455	85.6874	14.3126	0.222	0.0705	0.179	0.1515	84.6369	15.3631
6	5	0.15	0.826302	0.000826302	0.72	0.374	0.531	0.346	65.1601	34.8399	0.3	0.0705	0.179	0.2295	128.212	-28.2123
6	5	0.33	1.6526	0.0016526	0.795	0.374	0.531	0.421	79.2844	20.7156	0.234	0.0705	0.179	0.1635	91.3408	8.65922
6	5	0.33	1.6526	0.0016526	0.585	0.374	0.531	0.211	39.7363	60.2637	0.231	0.0705	0.179	0.1605	89.6648	10.3352
6	5	0.75	3.30521	0.00330521	0.798	0.374	0.531	0.424	79.8493	20.1507	0.239	0.0705	0.179	0.1685	94.1341	5.86592
6	5	0.75	3.30521	0.00330521	0.552	0.374	0.531	0.178	33.5217	66.4783	0.248	0.0705	0.179	0.1775	99.162	0.837989
6	5	1.5	6.61042	0.00661042	0.783	0.374	0.531	0.409	77.0245	22.9755	0.227	0.0705	0.179	0.1565	87.4302	12.5698
6	5	1.5	6.61042	0.00661042	0.756	0.374	0.531	0.382	71.9397	28.0603	0.25	0.0705	0.179	0.1795	100.279	-0.27933
6	5	3.1	13.2208	0.0132208	0.642	0.374	0.531	0.268	50.4708	49.5292	0.2	0.0705	0.179	0.1295	72.3464	27.6536
6	5	3.1	13.2208	0.0132208	0.629	0.374	0.531	0.255	48.0226	51.9774	0.206	0.0705	0.179	0.1355	75.6983	24.3017
6	5	6.3	26.4417	0.0264417	0.675	0.374	0.531	0.301	56.6855	43.3145	0.192	0.0705	0.179	0.1215	67.8771	32.1229
6	5	6.3	26.4417	0.0264417	0.605	0.374	0.531	0.231	43.5028	56.4972	0.22	0.0705	0.179	0.1495	83.5196	16.4804
6	5	12.5	52.8833	0.0528833	0.736	0.374	0.531	0.362	68.1733	31.8267	0.189	0.0705	0.179	0.1185	66.2011	33.7989
6	5	12.5	52.8833	0.0528833	0.663	0.374	0.531	0.289	54.4256	45.5744	0.196	0.0705	0.179	0.1255	70.1117	29.8883
6	5	25	105.767	0.105767	0.785	0.374	0.531	0.411	77.4011	22.5989	0.217	0.0705	0.179	0.1465	81.8436	18.1564
6	5	25	105.767	0.105767	0.634	0.374	0.531	0.26	48.9642	51.0358	0.261	0.0705	0.179	0.1905	106.425	-6.42458
7	5	0.04	0.305078	0.000305078	0.935	0.374	0.531	0.561	105.65	-5.64972	0.213	0.0705	0.179	0.1425	79.6089	20.3911
7	5	0.04	0.305078	0.000305078	0.886	0.374	0.531	0.512	96.4218	3.57815	0.251	0.0705	0.179	0.1805	100.838	-0.837989
7	5	0.07	0.610156	0.000610156	0.773	0.374	0.531	0.399	75.1412	24.8588	0.195	0.0705	0.179	0.1245	69.5531	30.4469
7	5	0.07	0.610156	0.000610156	0.748	0.374	0.531	0.374	70.4331	29.5669	0.229	0.0705	0.179	0.1585	88.5475	11.4525
7	5	0.15	1.22031	0.00122031	0.67	0.374	0.531	0.296	55.7439	44.2561	0.204	0.0705	0.179	0.1335	74.581	25.419
7	5	0.15	1.22031	0.00122031	0.771	0.374	0.531	0.397	74.7646	25.2354	0.274	0.0705	0.179	0.2035	113.687	-13.6872
7	5	0.33	2.44062	0.00244062	0.602	0.374	0.531	0.228	42.9379	57.0621	0.211	0.0705	0.179	0.1405	78.4916	21.5084
7	5	0.33	2.44062	0.00244062	0.796	0.374	0.531	0.422	79.4727	20.5273	0.242	0.0705	0.179	0.1715	95.8101	4.18994
7	5	0.75	4.88125	0.00488125	0.821	0.374	0.531	0.447	84.1808	15.8192	0.253	0.0705	0.179	0.1825	101.955	-1.95531
7	5	0.75	4.88125	0.00488125	0.57	0.374	0.531	0.196	36.9115	63.0885	0.261	0.0705	0.179	0.1905	106.425	-6.42458
7	5	1.5	9.7625	0.0097625	0.69	0.374	0.531	0.316	59.5104	40.4896	0.274	0.0705	0.179	0.2035	113.687	-13.6872
7	5	1.5	9.7625	0.0097625	0.643	0.374	0.531	0.269	50.6591	49.3409	0.211	0.0705	0.179	0.1405	78.4916	21.5084
7	5	3.1	19.525	0.019525	0.492	0.374	0.531	0.118	22.2222	77.7778	0.092	0.0705	0.179	0.0215	12.0112	87.9888
7	5	3.1	19.525	0.019525	0.466	0.374	0.531	0.092	17.3258	82.6742	0.12	0.0705	0.179	0.0495	27.6536	72.3464
7	5	6.3	39.05	0.03905	0.417	0.374	0.531	0.043	8.09793	91.9021	0.128	0.0705	0.179	0.0575	32.1229	67.8771
7	5	6.3	39.05	0.03905	0.426	0.374	0.531	0.052	9.79284	90.2072	0.123	0.0705	0.179	0.0525	29.3296	70.6704
7	5	12.5	78.1	0.0781	0.398	0.374	0.531	0.024	4.51977	95.4802	0.108	0.0705	0.179	0.0375	20.9497	79.0503
7	5	12.5	78.1	0.0781	0.43	0.374	0.531	0.056	10.5461	89.4539	0.104	0.0705	0.179	0.0335	18.7151	81.2849
7	5	25	156.2	0.1562	0.305	0.374	0.531	-0.069	-12.9944	112.994	0.074	0.0705	0.179	0.0035	1.95531	98.0447
7	5	25	156.2	0.1562	0.315	0.374	0.531	-0.059	-11.1111	111.111	0.072	0.0705	0.179	0.0015	0.837989	99.162
8	5	0.04	0.270898	0.000270898	0.808	0.374	0.531	0.434	81.7326	18.2674	0.273	0.0705	0.179	0.2025	113.128	-13.1285
8	5	0.04	0.270898	0.000270898	0.71	0.374	0.531	0.336	63.2768	36.7232	0.245	0.0705	0.179	0.1745	97.486	2.51397
8	5	0.07	0.541797	0.000541797	0.737	0.374	0.531	0.363	68.3616	31.6384	0.288	0.0705	0.179	0.2175	121.508	-21.5084
8	5	0.07	0.541797	0.000541797	0.739	0.374	0.531	0.365	68.7382	31.2618	0.265	0.0705	0.179	0.1945	108.659	-8.65922
8	5	0.15	1.08359	0.00108359	0.797	0.374	0.531	0.423	79.661	20.339	0.256	0.0705	0.179	0.1855	103.631	-3.63128
8	5	0.15	1.08359	0.00108359	0.927	0.374	0.531	0.553	104.143	-4.14313	0.241	0.0705	0.179	0.1705	95.2514	4.7486
8	5	0.33	2.16719	0.00216719	0.817	0.374	0.531	0.443	83.4275	16.5725	0.251	0.0705	0.179	0.1805	100.838	-0.837989
8	5	0.33	2.16719	0.00216719	0.696	0.374	0.531	0.322	60.6403	39.3597	0.244	0.0705	0.179	0.1735	96.9274	3.07263
8	5	0.75	4.33437	0.00433437	0.729	0.374	0.531	0.355	66.855	33.145	0.213	0.0705	0.179	0.1425	79.6089	20.3911
8	5	0.75	4.33437	0.00433437	0.728	0.374	0.531	0.354	66.6667	33.3333	0.227	0.0705	0.179	0.1565	87.4302	12.5698
8	5	1.5	8.66875	0.00866875	0.748	0.374	0.531	0.374	70.4331	29.5669	0.203	0.0705	0.179	0.1325	74.0223	25.9777
8	5	1.5	8.66875	0.00866875	0.841	0.374	0.531	0.467	87.9473	12.0527	0.212	0.0705	0.179	0.1415	79.0503	20.9497
8	5	3.1	17.3375	0.0173375	0.421	0.374	0.531	0.047	8.85122	91.1488	0.218	0.0705	0.179	0.1475	82.4022	17.5978
8	5	3.1	17.3375	0.0173375	0.467	0.374	0.531	0.093	17.5141	82.4859	0.209	0.0705	0.179	0.1385	77.3743	22.6257
8	5	6.3	34.675	0.034675	0.445	0.374	0.531	0.071	13.371	86.629	0.167	0.0705	0.179	0.0965	53.9106	46.0894
8	5	6.3	34.675	0.034675	0.435	0.374	0.531	0.061	11.4878	88.5122	0.122	0.0705	0.179	0.0515	28.7709	71.2291
8	5	12.5	69.35	0.06935	0.499	0.374	0.531	0.125	23.5405	76.4595	0.133	0.0705	0.179	0.0625	34.9162	65.0838
8	5	12.5	69.35	0.06935	0.52	0.374	0.531	0.146	27.4953	72.5047	0.144	0.0705	0.179	0.0735	41.0615	58.9385
8	5	25	138.7	0.1387	0.51	0.374	0.531	0.136	25.6121	74.3879	0.104	0.0705	0.179	0.0335	18.7151	81.2849
8	5	25	138.7	0.1387	0.49	0.374	0.531	0.116	21.8456	78.1544	0.106	0.0705	0.179	0.0355	19.8324	80.1676
Crude	5	0.04	0.386719	0.000386719	0.516	0.3155	0.381	0.2005	52.6247	47.3753	0.341	0.0765	0.182	0.2645	145.33	-45.3297
Crude	5	0.04	0.386719	0.000386719	0.663	0.3155	0.381	0.3475	91.2073	8.79265	0.311	0.0765	0.182	0.2345	128.846	-28.8462
Crude	5	0.07	0.773438	0.000773438	0.594	0.3155	0.381	0.2785	73.0971	26.9029	0.239	0.0765	0.182	0.1625	89.2857	10.7143
Crude	5	0.07	0.773438	0.000773438	0.668	0.3155	0.381	0.3525	92.5197	7.48031	0.259	0.0765	0.182	0.1825	100.275	-0.274725
Crude	5	0.15	1.54688	0.00154688	0.508	0.3155	0.381	0.1925	50.5249	49.4751	0.295	0.0765	0.182	0.2185	120.055	-20.0549
Crude	5	0.15	1.54688	0.00154688	0.68	0.3155	0.381	0.3645	95.6693	4.33071	0.287	0.0765	0.182	0.2105	115.659	-15.6593
Crude	5	0.33	3.09375	0.00309375	0.41	0.3155	0.381	0.0945	24.8031	75.1969	0.299	0.0765	0.182	0.2225	122.253	-22.2527
Crude	5	0.33	3.09375	0.00309375	0.582	0.3155	0.381	0.2665	69.9475	30.0525	0.287	0.0765	0.182	0.2105	115.659	-15.6593
Crude	5	0.75	6.1875	0.0061875	0.578	0.3155	0.381	0.2625	68.8976	31.1024	0.299	0.0765	0.182	0.2225	122.253	-22.2527
Crude	5	0.75	6.1875	0.0061875	0.503	0.3155	0.381	0.1875	49.2126	50.7874	0.269	0.0765	0.182	0.1925	105.769	-5.76923
Crude	5	1.5	12.375	0.012375	0.448	0.3155	0.381	0.1325	34.7769	65.2231	0.286	0.0765	0.182	0.2095	115.11	-15.1099
Crude	5	1.5	12.375	0.012375	0.58	0.3155	0.381	0.2645	69.4226	30.5774	0.263	0.0765	0.182	0.1865	102.473	-2.47253
Crude	5	3.1	24.75	0.02475	0.454	0.3155	0.381	0.1385	36.3517	63.6483	0.197	0.0765	0.182	0.1205	66.2088	33.7912
Crude	5	3.1	24.75	0.02475	0.448	0.3155	0.381	0.1325	34.7769	65.2231	0.257	0.0765	0.182	0.1805	99.1758	0.824176
Crude	5	6.3	49.5	0.0495	0.367	0.3155	0.381	0.0515	13.5171	86.4829	0.08	0.0765	0.182	0.0035	1.92308	98.0769
Crude	5	6.3	49.5	0.0495	0.447	0.3155	0.381	0.1315	34.5144	65.4856	0.127	0.0765	0.182	0.0505	27.7473	72.2527
Crude	5	12.5	99	0.099	0.347	0.3155	0.381	0.0315	8.26772	91.7323	0.085	0.0765	0.182	0.0085	4.67033	95.3297
Crude	5	12.5	99	0.099	0.333	0.3155	0.381	0.0175	4.59318	95.4068	0.076	0.0765	0.182	-0.0005	-0.274725	100.275
Crude	5	25	198	0.198	0.353	0.3155	0.381	0.0375	9.84252	90.1575	0.077	0.0765	0.182	0.0005	0.274725	99.7253
Crude	5	25	198	0.198	0.344	0.3155	0.381	0.0285	7.48031	92.5197	0.074	0.0765	0.182	-0.0025	-1.37363	101.374
Ampicillin	4	0.04	0.03125	3.125e-05	0.781	0.374	0.531	0.407	76.6478	23.3522	0.25	0.0705	0.179	0.1795	100.279	-0.27933
Ampicillin	4	0.04	0.03125	3.125e-05	0.808	0.374	0.531	0.434	81.7326	18.2674	0.273	0.0705	0.179	0.2025	113.128	-13.1285
Ampicillin	4	0.07	0.0625	6.25e-05	0.76	0.374	0.531	0.386	72.693	27.307	0.233	0.0705	0.179	0.1625	90.7821	9.21788
Ampicillin	4	0.07	0.0625	6.25e-05	0.784	0.374	0.531	0.41	77.2128	22.7872	0.238	0.0705	0.179	0.1675	93.5754	6.42458
Ampicillin	4	0.15	0.125	0.000125	0.671	0.374	0.531	0.297	55.9322	44.0678	0.228	0.0705	0.179	0.1575	87.9888	12.0112
Ampicillin	4	0.15	0.125	0.000125	0.498	0.374	0.531	0.124	23.3522	76.6478	0.216	0.0705	0.179	0.1455	81.2849	18.7151
Ampicillin	4	0.33	0.25	0.00025	0.433	0.374	0.531	0.059	11.1111	88.8889	0.168	0.0705	0.179	0.0975	54.4693	45.5307
Ampicillin	4	0.33	0.25	0.00025	0.45	0.374	0.531	0.076	14.3126	85.6874	0.152	0.0705	0.179	0.0815	45.5307	54.4693
Ampicillin	4	0.75	0.5	0.0005	0.391	0.374	0.531	0.017	3.20151	96.7985	0.075	0.0705	0.179	0.0045	2.51397	97.486
Ampicillin	4	0.75	0.5	0.0005	0.385	0.374	0.531	0.011	2.07156	97.9284	0.07	0.0705	0.179	-0.0005	-0.27933	100.279
Ampicillin	4	1.5	1	0.001	0.382	0.374	0.531	0.008	1.50659	98.4934	0.078	0.0705	0.179	0.0075	4.18994	95.8101
Ampicillin	4	1.5	1	0.001	0.39	0.374	0.531	0.016	3.01318	96.9868	0.068	0.0705	0.179	-0.0025	-1.39665	101.397
Ampicillin	4	3.1	2	0.002	0.388	0.374	0.531	0.014	2.63653	97.3635	0.079	0.0705	0.179	0.0085	4.7486	95.2514
Ampicillin	4	3.1	2	0.002	0.377	0.374	0.531	0.003	0.564972	99.435	0.074	0.0705	0.179	0.0035	1.95531	98.0447
Ampicillin	4	6.3	4	0.004	0.394	0.374	0.531	0.02	3.76648	96.2335	0.076	0.0705	0.179	0.0055	3.07263	96.9274
Ampicillin	4	6.3	4	0.004	0.385	0.374	0.531	0.011	2.07156	97.9284	0.073	0.0705	0.179	0.0025	1.39665	98.6034
Ampicillin	4	12.5	8	0.008	0.386	0.374	0.531	0.012	2.25989	97.7401	0.079	0.0705	0.179	0.0085	4.7486	95.2514
Ampicillin	4	12.5	8	0.008	0.389	0.374	0.531	0.015	2.82486	97.1751	0.077	0.0705	0.179	0.0065	3.63128	96.3687
Ampicillin	4	25	16	0.016	0.374	0.374	0.531	0	0	100	0.082	0.0705	0.179	0.0115	6.42458	93.5754
Ampicillin	4	25	16	0.016	0.373	0.374	0.531	-0.001	-0.188324	100.188	0.076	0.0705	0.179	0.0055	3.07263	96.9274
Ampicillin	5	0.04	0.03125	3.125e-05	0.748	0.392	0.4975	0.356	71.5578	28.4422	0.303	0.074	0.2735	0.229	83.7294	16.2706
Ampicillin	5	0.04	0.03125	3.125e-05	0.768	0.392	0.4975	0.376	75.5779	24.4221	0.288	0.074	0.2735	0.214	78.245	21.755
Ampicillin	5	0.07	0.0625	6.25e-05	0.745	0.392	0.4975	0.353	70.9548	29.0452	0.348	0.074	0.2735	0.274	100.183	-0.182815
Ampicillin	5	0.07	0.0625	6.25e-05	0.428	0.392	0.4975	0.036	7.23618	92.7638	0.278	0.074	0.2735	0.204	74.5887	25.4113
Ampicillin	5	0.15	0.125	0.000125	0.651	0.392	0.4975	0.259	52.0603	47.9397	0.334	0.074	0.2735	0.26	95.064	4.93601
Ampicillin	5	0.15	0.125	0.000125	0.419	0.392	0.4975	0.027	5.42714	94.5729	0.271	0.074	0.2735	0.197	72.0293	27.9707
Ampicillin	5	0.33	0.25	0.00025	0.386	0.392	0.4975	-0.006	-1.20603	101.206	0.275	0.074	0.2735	0.201	73.4918	26.5082
Ampicillin	5	0.33	0.25	0.00025	0.387	0.392	0.4975	-0.005	-1.00503	101.005	0.146	0.074	0.2735	0.072	26.3254	73.6746
Ampicillin	5	0.75	0.5	0.0005	0.38	0.392	0.4975	-0.012	-2.41206	102.412	0.079	0.074	0.2735	0.005	1.82815	98.1718
Ampicillin	5	0.75	0.5	0.0005	0.378	0.392	0.4975	-0.014	-2.81407	102.814	0.072	0.074	0.2735	-0.002	-0.731261	100.731
Ampicillin	5	1.5	1	0.001	0.381	0.392	0.4975	-0.011	-2.21106	102.211	0.077	0.074	0.2735	0.003	1.09689	98.9031
Ampicillin	5	1.5	1	0.001	0.376	0.392	0.4975	-0.016	-3.21608	103.216	0.072	0.074	0.2735	-0.002	-0.731261	100.731
Ampicillin	5	3.1	2	0.002	0.384	0.392	0.4975	-0.008	-1.60804	101.608	0.082	0.074	0.2735	0.008	2.92505	97.075
Ampicillin	5	3.1	2	0.002	0.37	0.392	0.4975	-0.022	-4.42211	104.422	0.074	0.074	0.2735	0	0	100
Ampicillin	5	6.3	4	0.004	0.371	0.392	0.4975	-0.021	-4.22111	104.221	0.084	0.074	0.2735	0.01	3.65631	96.3437
Ampicillin	5	6.3	4	0.004	0.363	0.392	0.4975	-0.029	-5.82915	105.829	0.074	0.074	0.2735	0	0	100
Ampicillin	5	12.5	8	0.008	0.388	0.392	0.4975	-0.004	-0.80402	100.804	0.077	0.074	0.2735	0.003	1.09689	98.9031
Ampicillin	5	12.5	8	0.008	0.384	0.392	0.4975	-0.008	-1.60804	101.608	0.071	0.074	0.2735	-0.003	-1.09689	101.097
Ampicillin	5	25	16	0.016	0.372	0.392	0.4975	-0.02	-4.0201	104.02	0.083	0.074	0.2735	0.009	3.29068	96.7093
Ampicillin	5	25	16	0.016	0.384	0.392	0.4975	-0.008	-1.60804	101.608	0.076	0.074	0.2735	0.002	0.731261	99.2687
Ampicillin	6	0.04	0.03125	3.125e-05	0.709	0.3325	0.3695	0.3765	101.894	-1.89445	0.238	0.0695	0.1715	0.1685	98.2507	1.74927
Ampicillin	6	0.04	0.03125	3.125e-05	0.487	0.3325	0.3695	0.1545	41.8133	58.1867	0.242	0.0695	0.1715	0.1725	100.583	-0.58309
Ampicillin	6	0.07	0.0625	6.25e-05	0.474	0.3325	0.3695	0.1415	38.295	61.705	0.271	0.0695	0.1715	0.2015	117.493	-17.4927
Ampicillin	6	0.07	0.0625	6.25e-05	0.638	0.3325	0.3695	0.3055	82.6793	17.3207	0.287	0.0695	0.1715	0.2175	126.822	-26.8222
Ampicillin	6	0.15	0.125	0.000125	0.432	0.3325	0.3695	0.0995	26.9283	73.0717	0.242	0.0695	0.1715	0.1725	100.583	-0.58309
Ampicillin	6	0.15	0.125	0.000125	0.512	0.3325	0.3695	0.1795	48.5792	51.4208	0.198	0.0695	0.1715	0.1285	74.9271	25.0729
Ampicillin	6	0.33	0.25	0.00025	0.386	0.3325	0.3695	0.0535	14.479	85.521	0.242	0.0695	0.1715	0.1725	100.583	-0.58309
Ampicillin	6	0.33	0.25	0.00025	0.392	0.3325	0.3695	0.0595	16.1028	83.8972	0.179	0.0695	0.1715	0.1095	63.8484	36.1516
Ampicillin	6	0.75	0.5	0.0005	0.356	0.3325	0.3695	0.0235	6.35995	93.6401	0.073	0.0695	0.1715	0.0035	2.04082	97.9592
Ampicillin	6	0.75	0.5	0.0005	0.366	0.3325	0.3695	0.0335	9.06631	90.9337	0.072	0.0695	0.1715	0.0025	1.45773	98.5423
Ampicillin	6	1.5	1	0.001	0.353	0.3325	0.3695	0.0205	5.54804	94.452	0.075	0.0695	0.1715	0.0055	3.207	96.793
Ampicillin	6	1.5	1	0.001	0.357	0.3325	0.3695	0.0245	6.63058	93.3694	0.07	0.0695	0.1715	0.0005	0.291545	99.7085
Ampicillin	6	3.1	2	0.002	0.361	0.3325	0.3695	0.0285	7.71313	92.2869	0.079	0.0695	0.1715	0.0095	5.53936	94.4606
Ampicillin	6	3.1	2	0.002	0.364	0.3325	0.3695	0.0315	8.52503	91.475	0.075	0.0695	0.1715	0.0055	3.207	96.793
Ampicillin	6	6.3	4	0.004	0.374	0.3325	0.3695	0.0415	11.2314	88.7686	0.08	0.0695	0.1715	0.0105	6.12245	93.8776
Ampicillin	6	6.3	4	0.004	0.366	0.3325	0.3695	0.0335	9.06631	90.9337	0.071	0.0695	0.1715	0.0015	0.874636	99.1254
Ampicillin	6	12.5	8	0.008	0.345	0.3325	0.3695	0.0125	3.38295	96.6171	0.077	0.0695	0.1715	0.0075	4.37318	95.6268
Ampicillin	6	12.5	8	0.008	0.358	0.3325	0.3695	0.0255	6.90122	93.0988	0.081	0.0695	0.1715	0.0115	6.70554	93.2945
Ampicillin	6	25	16	0.016	0.334	0.3325	0.3695	0.0015	0.405954	99.594	0.081	0.0695	0.1715	0.0115	6.70554	93.2945
Ampicillin	6	25	16	0.016	0.345	0.3325	0.3695	0.0125	3.38295	96.6171	0.086	0.0695	0.1715	0.0165	9.62099	90.379
Ampicillin	7	0.04	0.03125	3.125e-05	0.615	0.3155	0.381	0.2995	78.6089	21.3911	0.261	0.0765	0.182	0.1845	101.374	-1.37363
Ampicillin	7	0.04	0.03125	3.125e-05	0.407	0.3155	0.381	0.0915	24.0157	75.9843	0.271	0.0765	0.182	0.1945	106.868	-6.86813
Ampicillin	7	0.07	0.0625	6.25e-05	0.412	0.3155	0.381	0.0965	25.3281	74.6719	0.248	0.0765	0.182	0.1715	94.2308	5.76923
Ampicillin	7	0.07	0.0625	6.25e-05	0.412	0.3155	0.381	0.0965	25.3281	74.6719	0.289	0.0765	0.182	0.2125	116.758	-16.7582
Ampicillin	7	0.15	0.125	0.000125	0.412	0.3155	0.381	0.0965	25.3281	74.6719	0.306	0.0765	0.182	0.2295	126.099	-26.0989
Ampicillin	7	0.15	0.125	0.000125	0.408	0.3155	0.381	0.0925	24.2782	75.7218	0.285	0.0765	0.182	0.2085	114.56	-14.5604
Ampicillin	7	0.33	0.25	0.00025	0.407	0.3155	0.381	0.0915	24.0157	75.9843	0.247	0.0765	0.182	0.1705	93.6813	6.31868
Ampicillin	7	0.33	0.25	0.00025	0.392	0.3155	0.381	0.0765	20.0787	79.9213	0.212	0.0765	0.182	0.1355	74.4505	25.5495
Ampicillin	7	0.75	0.5	0.0005	0.356	0.3155	0.381	0.0405	10.6299	89.3701	0.087	0.0765	0.182	0.0105	5.76923	94.2308
Ampicillin	7	0.75	0.5	0.0005	0.365	0.3155	0.381	0.0495	12.9921	87.0079	0.08	0.0765	0.182	0.0035	1.92308	98.0769
Ampicillin	7	1.5	1	0.001	0.36	0.3155	0.381	0.0445	11.6798	88.3202	0.092	0.0765	0.182	0.0155	8.51648	91.4835
Ampicillin	7	1.5	1	0.001	0.358	0.3155	0.381	0.0425	11.1549	88.8451	0.084	0.0765	0.182	0.0075	4.12088	95.8791
Ampicillin	7	3.1	2	0.002	0.375	0.3155	0.381	0.0595	15.6168	84.3832	0.081	0.0765	0.182	0.0045	2.47253	97.5275
Ampicillin	7	3.1	2	0.002	0.354	0.3155	0.381	0.0385	10.105	89.895	0.076	0.0765	0.182	-0.0005	-0.274725	100.275
Ampicillin	7	6.3	4	0.004	0.346	0.3155	0.381	0.0305	8.00525	91.9948	0.091	0.0765	0.182	0.0145	7.96703	92.033
Ampicillin	7	6.3	4	0.004	0.351	0.3155	0.381	0.0355	9.31759	90.6824	0.08	0.0765	0.182	0.0035	1.92308	98.0769
Ampicillin	7	12.5	8	0.008	0.364	0.3155	0.381	0.0485	12.7297	87.2703	0.082	0.0765	0.182	0.0055	3.02198	96.978
Ampicillin	7	12.5	8	0.008	0.352	0.3155	0.381	0.0365	9.58005	90.4199	0.078	0.0765	0.182	0.0015	0.824176	99.1758
Ampicillin	7	25	16	0.016	0.337	0.3155	0.381	0.0215	5.64304	94.357	0.087	0.0765	0.182	0.0105	5.76923	94.2308
Ampicillin	7	25	16	0.016	0.346	0.3155	0.381	0.0305	8.00525	91.9948	0.083	0.0765	0.182	0.0065	3.57143	96.4286
BOVCA	8	0.04	0.292969	0.000292969	0.556	0.231	0.358	0.325	90.7821	9.21788	0.347	0.093	0.235	0.254	108.085	-8.08511
BOVCA	8	0.04	0.292969	0.000292969	0.533	0.231	0.358	0.302	84.3575	15.6425	0.239	0.093	0.235	0.146	62.1277	37.8723
BOVCA	8	0.07	0.585938	0.000585937	0.518	0.231	0.358	0.287	80.1676	19.8324	0.264	0.093	0.235	0.171	72.766	27.234
BOVCA	8	0.07	0.585938	0.000585937	0.581	0.231	0.358	0.35	97.7654	2.23464	0.229	0.093	0.235	0.136	57.8723	42.1277
BOVCA	8	0.15	1.17188	0.00117187	0.552	0.231	0.358	0.321	89.6648	10.3352	0.239	0.093	0.235	0.146	62.1277	37.8723
BOVCA	8	0.15	1.17188	0.00117187	0.623	0.231	0.358	0.392	109.497	-9.49721	0.253	0.093	0.235	0.16	68.0851	31.9149
BOVCA	8	0.33	2.34375	0.00234375	0.589	0.231	0.358	0.358	100	0	0.28	0.093	0.235	0.187	79.5745	20.4255
BOVCA	8	0.33	2.34375	0.00234375	0.605	0.231	0.358	0.374	104.469	-4.46927	0.242	0.093	0.235	0.149	63.4043	36.5957
BOVCA	8	0.75	4.6875	0.0046875	0.558	0.231	0.358	0.327	91.3408	8.65922	0.313	0.093	0.235	0.22	93.617	6.38298
BOVCA	8	0.75	4.6875	0.0046875	0.543	0.231	0.358	0.312	87.1508	12.8492	0.232	0.093	0.235	0.139	59.1489	40.8511
BOVCA	8	1.5	9.375	0.009375	0.524	0.231	0.358	0.293	81.8436	18.1564	0.332	0.093	0.235	0.239	101.702	-1.70213
BOVCA	8	1.5	9.375	0.009375	0.582	0.231	0.358	0.351	98.0447	1.95531	0.225	0.093	0.235	0.132	56.1702	43.8298
BOVCA	8	3.1	18.75	0.01875	0.56	0.231	0.358	0.329	91.8994	8.10056	0.23	0.093	0.235	0.137	58.2979	41.7021
BOVCA	8	3.1	18.75	0.01875	0.569	0.231	0.358	0.338	94.4134	5.58659	0.218	0.093	0.235	0.125	53.1915	46.8085
BOVCA	8	6.3	37.5	0.0375	0.525	0.231	0.358	0.294	82.1229	17.8771	0.219	0.093	0.235	0.126	53.617	46.383
BOVCA	8	6.3	37.5	0.0375	0.549	0.231	0.358	0.318	88.8268	11.1732	0.197	0.093	0.235	0.104	44.2553	55.7447
BOVCA	8	12.5	75	0.075	0.458	0.231	0.358	0.227	63.4078	36.5922	0.232	0.093	0.235	0.139	59.1489	40.8511
BOVCA	8	12.5	75	0.075	0.504	0.231	0.358	0.273	76.257	23.743	0.197	0.093	0.235	0.104	44.2553	55.7447
BOVCA	8	25	150	0.15	0.438	0.231	0.358	0.207	57.8212	42.1788	0.215	0.093	0.235	0.122	51.9149	48.0851
BOVCA	8	25	150	0.15	0.456	0.231	0.358	0.225	62.8492	37.1508	0.233	0.093	0.235	0.14	59.5745	40.4255
BOVCA	9	0.04	0.292969	0.000292969	0.527	0.228	0.359	0.299	83.2869	16.7131	0.551	0.1	0.313	0.451	144.089	-44.0895
BOVCA	9	0.04	0.292969	0.000292969	0.554	0.228	0.359	0.326	90.8078	9.1922	0.434	0.1	0.313	0.334	106.709	-6.70927
BOVCA	9	0.07	0.585938	0.000585937	0.535	0.228	0.359	0.307	85.5153	14.4847	0.531	0.1	0.313	0.431	137.7	-37.6997
BOVCA	9	0.07	0.585938	0.000585937	0.552	0.228	0.359	0.324	90.2507	9.7493	0.457	0.1	0.313	0.357	114.058	-14.0575
BOVCA	9	0.15	1.17188	0.00117187	0.562	0.228	0.359	0.334	93.0362	6.96379	0.592	0.1	0.313	0.492	157.188	-57.1885
BOVCA	9	0.15	1.17188	0.00117187	0.551	0.228	0.359	0.323	89.9721	10.0279	0.537	0.1	0.313	0.437	139.617	-39.6166
BOVCA	9	0.33	2.34375	0.00234375	0.561	0.228	0.359	0.333	92.7577	7.24234	0.47	0.1	0.313	0.37	118.211	-18.2109
BOVCA	9	0.33	2.34375	0.00234375	0.587	0.228	0.359	0.359	100	0	0.518	0.1	0.313	0.418	133.546	-33.5463
BOVCA	9	0.75	4.6875	0.0046875	0.55	0.228	0.359	0.322	89.6936	10.3064	0.458	0.1	0.313	0.358	114.377	-14.377
BOVCA	9	0.75	4.6875	0.0046875	0.604	0.228	0.359	0.376	104.735	-4.73538	0.514	0.1	0.313	0.414	132.268	-32.2684
BOVCA	9	1.5	9.375	0.009375	0.531	0.228	0.359	0.303	84.4011	15.5989	0.45	0.1	0.313	0.35	111.821	-11.8211
BOVCA	9	1.5	9.375	0.009375	0.572	0.228	0.359	0.344	95.8217	4.17827	0.406	0.1	0.313	0.306	97.7636	2.23642
BOVCA	9	3.1	18.75	0.01875	0.536	0.228	0.359	0.308	85.7939	14.2061	0.425	0.1	0.313	0.325	103.834	-3.83387
BOVCA	9	3.1	18.75	0.01875	0.562	0.228	0.359	0.334	93.0362	6.96379	0.36	0.1	0.313	0.26	83.0671	16.9329
BOVCA	9	6.3	37.5	0.0375	0.533	0.228	0.359	0.305	84.9582	15.0418	0.355	0.1	0.313	0.255	81.4696	18.5304
BOVCA	9	6.3	37.5	0.0375	0.571	0.228	0.359	0.343	95.5432	4.45682	0.347	0.1	0.313	0.247	78.9137	21.0863
BOVCA	9	12.5	75	0.075	0.467	0.228	0.359	0.239	66.5738	33.4262	0.369	0.1	0.313	0.269	85.9425	14.0575
BOVCA	9	12.5	75	0.075	0.5	0.228	0.359	0.272	75.766	24.234	0.319	0.1	0.313	0.219	69.9681	30.0319
BOVCA	9	25	150	0.15	0.449	0.228	0.359	0.221	61.5599	38.4401	0.436	0.1	0.313	0.336	107.348	-7.34824
BOVCA	9	25	150	0.15	0.484	0.228	0.359	0.256	71.3092	28.6908	0.321	0.1	0.313	0.221	70.607	29.393
Ampicillin	8	0.04	0.03125	3.125e-05	0.53	0.231	0.358	0.299	83.5196	16.4804	0.515	0.093	0.235	0.422	179.574	-79.5745
Ampicillin	8	0.04	0.03125	3.125e-05	0.522	0.231	0.358	0.291	81.2849	18.7151	0.523	0.093	0.235	0.43	182.979	-82.9787
Ampicillin	8	0.07	0.0625	6.25e-05	0.552	0.231	0.358	0.321	89.6648	10.3352	0.596	0.093	0.235	0.503	214.043	-114.043
Ampicillin	8	0.07	0.0625	6.25e-05	0.531	0.231	0.358	0.3	83.7989	16.2011	0.589	0.093	0.235	0.496	211.064	-111.064
Ampicillin	8	0.15	0.125	0.000125	0.545	0.231	0.358	0.314	87.7095	12.2905	0.588	0.093	0.235	0.495	210.638	-110.638
Ampicillin	8	0.15	0.125	0.000125	0.544	0.231	0.358	0.313	87.4302	12.5698	0.59	0.093	0.235	0.497	211.489	-111.489
Ampicillin	8	0.33	0.25	0.00025	0.55	0.231	0.358	0.319	89.1061	10.8939	0.6	0.093	0.235	0.507	215.745	-115.745
Ampicillin	8	0.33	0.25	0.00025	0.554	0.231	0.358	0.323	90.2235	9.77654	0.568	0.093	0.235	0.475	202.128	-102.128
Ampicillin	8	0.75	0.5	0.0005	0.515	0.231	0.358	0.284	79.3296	20.6704	0.514	0.093	0.235	0.421	179.149	-79.1489
Ampicillin	8	0.75	0.5	0.0005	0.532	0.231	0.358	0.301	84.0782	15.9218	0.473	0.093	0.235	0.38	161.702	-61.7021
Ampicillin	8	1.5	1	0.001	0.285	0.231	0.358	0.054	15.0838	84.9162	0.377	0.093	0.235	0.284	120.851	-20.8511
Ampicillin	8	1.5	1	0.001	0.346	0.231	0.358	0.115	32.1229	67.8771	0.361	0.093	0.235	0.268	114.043	-14.0426
Ampicillin	8	3.1	2	0.002	0.225	0.231	0.358	-0.006	-1.67598	101.676	0.12	0.093	0.235	0.027	11.4894	88.5106
Ampicillin	8	3.1	2	0.002	0.222	0.231	0.358	-0.009	-2.51397	102.514	0.124	0.093	0.235	0.031	13.1915	86.8085
Ampicillin	8	6.3	4	0.004	0.222	0.231	0.358	-0.009	-2.51397	102.514	0.108	0.093	0.235	0.015	6.38298	93.617
Ampicillin	8	6.3	4	0.004	0.217	0.231	0.358	-0.014	-3.91061	103.911	0.083	0.093	0.235	-0.01	-4.25532	104.255
Ampicillin	8	12.5	8	0.008	0.207	0.231	0.358	-0.024	-6.70391	106.704	0.098	0.093	0.235	0.005	2.12766	97.8723
Ampicillin	8	12.5	8	0.008	0.201	0.231	0.358	-0.03	-8.37989	108.38	0.084	0.093	0.235	-0.009	-3.82979	103.83
Ampicillin	8	25	16	0.016	0.178	0.231	0.358	-0.053	-14.8045	114.804	0.097	0.093	0.235	0.004	1.70213	98.2979
Ampicillin	8	25	16	0.016	0.173	0.231	0.358	-0.058	-16.2011	116.201	0.086	0.093	0.235	-0.007	-2.97872	102.979
Ampicillin	9	0.04	0.03125	3.125e-05	0.522	0.228	0.359	0.294	81.8942	18.1058	0.325	0.1	0.313	0.225	71.885	28.115
Ampicillin	9	0.04	0.03125	3.125e-05	0.532	0.228	0.359	0.304	84.6797	15.3203	0.313	0.1	0.313	0.213	68.0511	31.9489
Ampicillin	9	0.07	0.0625	6.25e-05	0.537	0.228	0.359	0.309	86.0724	13.9276	0.311	0.1	0.313	0.211	67.4121	32.5879
Ampicillin	9	0.07	0.0625	6.25e-05	0.544	0.228	0.359	0.316	88.0223	11.9777	0.355	0.1	0.313	0.255	81.4696	18.5304
Ampicillin	9	0.15	0.125	0.000125	0.544	0.228	0.359	0.316	88.0223	11.9777	0.404	0.1	0.313	0.304	97.1246	2.8754
Ampicillin	9	0.15	0.125	0.000125	0.546	0.228	0.359	0.318	88.5794	11.4206	0.439	0.1	0.313	0.339	108.307	-8.30671
Ampicillin	9	0.33	0.25	0.00025	0.542	0.228	0.359	0.314	87.4652	12.5348	0.484	0.1	0.313	0.384	122.684	-22.6837
Ampicillin	9	0.33	0.25	0.00025	0.53	0.228	0.359	0.302	84.1226	15.8774	0.358	0.1	0.313	0.258	82.4281	17.5719
Ampicillin	9	0.75	0.5	0.0005	0.514	0.228	0.359	0.286	79.6657	20.3343	0.416	0.1	0.313	0.316	100.958	-0.958466
Ampicillin	9	0.75	0.5	0.0005	0.507	0.228	0.359	0.279	77.7159	22.2841	0.427	0.1	0.313	0.327	104.473	-4.47284
Ampicillin	9	1.5	1	0.001	0.297	0.228	0.359	0.069	19.2201	80.7799	0.173	0.1	0.313	0.073	23.3227	76.6773
Ampicillin	9	1.5	1	0.001	0.313	0.228	0.359	0.085	23.6769	76.3231	0.25	0.1	0.313	0.15	47.9233	52.0767
Ampicillin	9	3.1	2	0.002	0.222	0.228	0.359	-0.006	-1.67131	101.671	0.081	0.1	0.313	-0.019	-6.07029	106.07
Ampicillin	9	3.1	2	0.002	0.219	0.228	0.359	-0.009	-2.50696	102.507	0.076	0.1	0.313	-0.024	-7.66773	107.668
Ampicillin	9	6.3	4	0.004	0.208	0.228	0.359	-0.02	-5.57103	105.571	0.093	0.1	0.313	-0.007	-2.23642	102.236
Ampicillin	9	6.3	4	0.004	0.203	0.228	0.359	-0.025	-6.96379	106.964	0.074	0.1	0.313	-0.026	-8.30671	108.307
Ampicillin	9	12.5	8	0.008	0.2	0.228	0.359	-0.028	-7.79944	107.799	0.089	0.1	0.313	-0.011	-3.51438	103.514
Ampicillin	9	12.5	8	0.008	0.197	0.228	0.359	-0.031	-8.6351	108.635	0.072	0.1	0.313	-0.028	-8.94569	108.946
Ampicillin	9	25	16	0.016	0.176	0.228	0.359	-0.052	-14.4847	114.485	0.09	0.1	0.313	-0.01	-3.19489	103.195
Ampicillin	9	25	16	0.016	0.169	0.228	0.359	-0.059	-16.4345	116.435	0.071	0.1	0.313	-0.029	-9.26518	109.265

## Sheet: 5. P. aeruginosa
P. aeruginosa - raw data					Antimicrobial activity						Biofilm inhibition
Fraction	Assay	Percentage sample in well	Final protein or antibiotic concentration (ug/mL)	Final protein or antibiotic concentration (ug/uL)	Absorbance OD 595	Blank (mean)	Blank corrected absorbance	Positive growth control (mean, blank corrected)	% of positive growth	% inhibition of planktonic growth	Absorbance OD 570	Blank (mean)	Blank corrected absorbance	Positive growth control (mean, blank corrected)	% of positive growth	% inhibition of biofilm formation
2	1	0.04	NA	NA	1.192	0.036	1.156	0.99	116.768	-16.7677	0.813	0.07	0.743	0.966	76.9151	23.0849
2	1	0.04	NA	NA	1.393	0.036	1.357	0.99	137.071	-37.0707	0.85	0.07	0.78	0.966	80.7453	19.2547
2	1	0.07	NA	NA	0.876	0.036	0.84	0.99	84.8485	15.1515	1.395	0.07	1.325	0.966	137.164	-37.1636
2	1	0.07	NA	NA	1.027	0.036	0.991	0.99	100.101	-0.10101	1.437	0.07	1.367	0.966	141.511	-41.5114
2	1	0.15	NA	NA	1.065	0.036	1.029	0.99	103.939	-3.93939	2.15	0.07	2.08	0.966	215.321	-115.321
2	1	0.15	NA	NA	1.11	0.036	1.074	0.99	108.485	-8.48485	2.238	0.07	2.168	0.966	224.431	-124.431
2	1	0.33	NA	NA	0.969	0.037	0.932	0.99	94.1414	5.85859	0.859	0.07	0.789	0.966	81.677	18.323
2	1	0.33	NA	NA	0.923	0.037	0.886	0.99	89.4949	10.5051	1.319	0.07	1.249	0.966	129.296	-29.2961
2	1	0.75	NA	NA	0.421	0.037	0.384	0.99	38.7879	61.2121	0.157	0.07	0.087	0.966	9.00621	90.9938
2	1	0.75	NA	NA	0.459	0.037	0.422	0.99	42.6263	57.3737	0.378	0.07	0.308	0.966	31.8841	68.1159
2	1	1.5	NA	NA	1.487	0.036	1.451	0.99	146.566	-46.5657	1.316	0.07	1.246	0.966	128.986	-28.9855
2	1	1.5	NA	NA	1.512	0.036	1.476	0.99	149.091	-49.0909	1.2	0.07	1.13	0.966	116.977	-16.9772
2	1	3.1	NA	NA	0.993	0.036	0.957	0.99	96.6667	3.33333	1.592	0.07	1.522	0.966	157.557	-57.5569
2	1	3.1	NA	NA	0.995	0.036	0.959	0.99	96.8687	3.13131	1.613	0.07	1.543	0.966	159.731	-59.7308
2	1	6.3	NA	NA	1.168	0.036	1.132	0.99	114.343	-14.3434	2.186	0.07	2.116	0.966	219.048	-119.048
2	1	6.3	NA	NA	0.964	0.036	0.928	0.99	93.7374	6.26263	2.148	0.07	2.078	0.966	215.114	-115.114
2	1	12.5	NA	NA	0.993	0.037	0.956	0.99	96.5657	3.43434	2.057	0.07	1.987	0.966	205.694	-105.694
2	1	12.5	NA	NA	1.126	0.037	1.089	0.99	110	-10	1.313	0.07	1.243	0.966	128.675	-28.6749
2	1	25	NA	NA	0.478	0.0376667	0.440333	0.99	44.4781	55.5219	0.198	0.07	0.128	0.966	13.2505	86.7495
2	1	25	NA	NA	0.424	0.0381667	0.385833	0.99	38.9731	61.0269	0.119	0.07	0.049	0.966	5.07246	94.9275
2	2	0.04	NA	NA	0.97	0.038	0.932	1.14	81.7544	18.2456	1.406	0.07	1.336	0.966	138.302	-38.3023
2	2	0.04	NA	NA	1.027	0.038	0.989	1.14	86.7544	13.2456	1.592	0.07	1.522	0.966	157.557	-57.5569
2	2	0.07	NA	NA	0.913	0.037	0.876	1.14	76.8421	23.1579	1.963	0.07	1.893	0.966	195.963	-95.9627
2	2	0.07	NA	NA	1.073	0.037	1.036	1.14	90.8772	9.12281	1.799	0.07	1.729	0.966	178.986	-78.9855
2	2	0.15	NA	NA	0.893	0.036	0.857	1.14	75.1754	24.8246	2.49	0.07	2.42	0.966	250.518	-150.518
2	2	0.15	NA	NA	0.902	0.036	0.866	1.14	75.9649	24.0351	2.386	0.07	2.316	0.966	239.752	-139.752
2	2	0.33	NA	NA	0.751	0.041	0.71	1.14	62.2807	37.7193	0.587	0.07	0.517	0.966	53.5197	46.4803
2	2	0.33	NA	NA	0.652	0.0405	0.6115	1.14	53.6404	46.3596	0.693	0.07	0.623	0.966	64.4928	35.5072
2	2	0.75	NA	NA	0.251	0.0417	0.2093	1.14	18.3596	81.6404	0.092	0.07	0.022	0.966	2.27743	97.7226
2	2	0.75	NA	NA	0.226	0.0429	0.1831	1.14	16.0614	83.9386	0.085	0.07	0.015	0.966	1.5528	98.4472
2	2	1.5	NA	NA	1.05	0.0447933	1.00521	1.14	88.176	11.824	1.906	0.07	1.836	0.966	190.062	-90.0621
2	2	1.5	NA	NA	1.166	0.0447933	1.12121	1.14	98.3515	1.64854	0.923	0.07	0.853	0.966	88.3023	11.6977
2	2	3.1	NA	NA	1.094	0.0447933	1.04921	1.14	92.0357	7.96433	2.208	0.07	2.138	0.966	221.325	-121.325
2	2	3.1	NA	NA	1.045	0.0447933	1.00021	1.14	87.7374	12.2626	2.011	0.07	1.941	0.966	200.932	-100.932
2	2	6.3	NA	NA	1.02	0.0447933	0.975207	1.14	85.5444	14.4556	2.019	0.07	1.949	0.966	201.76	-101.76
2	2	6.3	NA	NA	0.935	0.036	0.899	1.14	78.8596	21.1404	2.012	0.07	1.942	0.966	201.035	-101.035
2	2	12.5	NA	NA	0.641	0.041	0.6	1.14	52.6316	47.3684	0.669	0.07	0.599	0.966	62.0083	37.9917
2	2	12.5	NA	NA	0.834	0.041	0.793	1.14	69.5614	30.4386	0.6	0.07	0.53	0.966	54.8654	45.1346
2	2	25	NA	NA	0.3	0.041	0.259	1.14	22.7193	77.2807	0.072	0.07	0.002	0.966	0.207039	99.793
2	2	25	NA	NA	0.418	0.041	0.377	1.14	33.0702	66.9298	0.079	0.07	0.009	0.966	0.931677	99.0683
6	1	0.04	0.206576	0.000206576	0.941	0.054	0.887	0.794	111.713	-11.7128	2.957	0.06	2.897	2.576	112.461	-12.4612
6	1	0.04	0.206576	0.000206576	0.947	0.054	0.893	0.794	112.469	-12.4685	2.606	0.06	2.546	2.576	98.8354	1.1646
6	1	0.07	0.413151	0.000413151	0.824	0.054	0.77	0.794	96.9773	3.02267	2.278	0.06	2.218	2.576	86.1025	13.8975
6	1	0.07	0.413151	0.000413151	0.765	0.054	0.711	0.794	89.5466	10.4534	2.342	0.06	2.282	2.576	88.587	11.413
6	1	0.15	0.826302	0.000826302	0.857	0.054	0.803	0.794	101.134	-1.1335	2.052	0.06	1.992	2.576	77.3292	22.6708
6	1	0.15	0.826302	0.000826302	0.863	0.054	0.809	0.794	101.889	-1.88917	1.966	0.06	1.906	2.576	73.9907	26.0093
6	1	0.33	1.6526	0.0016526	0.853	0.054	0.799	0.794	100.63	-0.629723	1.279	0.06	1.219	2.576	47.3214	52.6786
6	1	0.33	1.6526	0.0016526	0.832	0.054	0.778	0.794	97.9849	2.01511	1.192	0.06	1.132	2.576	43.9441	56.0559
6	1	0.75	3.30521	0.00330521	0.896	0.054	0.842	0.794	106.045	-6.04534	1.677	0.06	1.617	2.576	62.7717	37.2283
6	1	0.75	3.30521	0.00330521	1.075	0.054	1.021	0.794	128.589	-28.5894	0.962	0.06	0.902	2.576	35.0155	64.9845
6	1	1.5	6.61042	0.00661042	0.949	0.054	0.895	0.794	112.72	-12.7204	1.171	0.06	1.111	2.576	43.1289	56.8711
6	1	1.5	6.61042	0.00661042	0.92	0.054	0.866	0.794	109.068	-9.06801	0.889	0.06	0.829	2.576	32.1817	67.8183
6	1	3.1	13.2208	0.0132208	0.792	0.054	0.738	0.794	92.9471	7.0529	1.226	0.06	1.166	2.576	45.264	54.736
6	1	3.1	13.2208	0.0132208	0.767	0.054	0.713	0.794	89.7985	10.2015	1.185	0.06	1.125	2.576	43.6724	56.3276
6	1	6.3	26.4417	0.0264417	0.801	0.054	0.747	0.794	94.0806	5.9194	2	0.06	1.94	2.576	75.3106	24.6894
6	1	6.3	26.4417	0.0264417	0.854	0.054	0.8	0.794	100.756	-0.755668	1.159	0.06	1.099	2.576	42.663	57.337
6	1	12.5	52.8833	0.0528833	0.804	0.054	0.75	0.794	94.4584	5.54156	2	0.06	1.94	2.576	75.3106	24.6894
6	1	12.5	52.8833	0.0528833	0.813	0.054	0.759	0.794	95.5919	4.40806	1.434	0.06	1.374	2.576	53.3385	46.6615
6	1	25	105.767	0.105767	0.857	0.054	0.803	0.794	101.134	-1.1335	2	0.06	1.94	2.576	75.3106	24.6894
6	1	25	105.767	0.105767	0.768	0.054	0.714	0.794	89.9244	10.0756	3.28	0.06	3.22	2.576	125	-25
6	2	0.04	0.206576	0.000206576	0.863	0.054	0.809	0.887	91.2063	8.79369	2.011	0.074	1.937	2.142	90.4295	9.57049
6	2	0.04	0.206576	0.000206576	1.022	0.054	0.968	0.887	109.132	-9.13191	2.039	0.074	1.965	2.142	91.7367	8.26331
6	2	0.07	0.413151	0.000413151	0.899	0.054	0.845	0.887	95.2649	4.73506	2.044	0.074	1.97	2.142	91.9701	8.02988
6	2	0.07	0.413151	0.000413151	0.962	0.054	0.908	0.887	102.368	-2.36753	1.932	0.074	1.858	2.142	86.7414	13.2586
6	2	0.15	0.826302	0.000826302	0.796	0.054	0.742	0.887	83.6528	16.3472	2.288	0.074	2.214	2.142	103.361	-3.36134
6	2	0.15	0.826302	0.000826302	0.792	0.054	0.738	0.887	83.2018	16.7982	1.529	0.074	1.455	2.142	67.9272	32.0728
6	2	0.33	1.6526	0.0016526	0.836	0.054	0.782	0.887	88.1623	11.8377	2.239	0.074	2.165	2.142	101.074	-1.07376
6	2	0.33	1.6526	0.0016526	0.915	0.054	0.861	0.887	97.0688	2.93123	1.715	0.074	1.641	2.142	76.6106	23.3894
6	2	0.75	3.30521	0.00330521	0.782	0.054	0.728	0.887	82.0744	17.9256	3.1	0.074	3.026	2.142	141.27	-41.2698
6	2	0.75	3.30521	0.00330521	0.809	0.054	0.755	0.887	85.1184	14.8816	2	0.074	1.926	2.142	89.916	10.084
6	2	1.5	6.61042	0.00661042	0.813	0.054	0.759	0.887	85.5693	14.4307	3.185	0.074	3.111	2.142	145.238	-45.2381
6	2	1.5	6.61042	0.00661042	0.953	0.054	0.899	0.887	101.353	-1.35287	0.755	0.074	0.681	2.142	31.7927	68.2073
6	2	3.1	13.2208	0.0132208	0.745	0.054	0.691	0.887	77.903	22.097	0.925	0.074	0.851	2.142	39.7292	60.2708
6	2	3.1	13.2208	0.0132208	0.715	0.054	0.661	0.887	74.5209	25.4791	1.003	0.074	0.929	2.142	43.3707	56.6293
6	2	6.3	26.4417	0.0264417	0.771	0.054	0.717	0.887	80.8343	19.1657	2	0.074	1.926	2.142	89.916	10.084
6	2	6.3	26.4417	0.0264417	0.796	0.054	0.742	0.887	83.6528	16.3472	2	0.074	1.926	2.142	89.916	10.084
6	2	12.5	52.8833	0.0528833	0.79	0.054	0.736	0.887	82.9763	17.0237	2	0.074	1.926	2.142	89.916	10.084
6	2	12.5	52.8833	0.0528833	0.833	0.054	0.779	0.887	87.8241	12.1759	2	0.074	1.926	2.142	89.916	10.084
6	2	25	105.767	0.105767	0.901	0.054	0.847	0.887	95.4904	4.50958	1.688	0.074	1.614	2.142	75.3501	24.6499
6	2	25	105.767	0.105767	0.873	0.054	0.819	0.887	92.3337	7.66629	1.737	0.074	1.663	2.142	77.6377	22.3623
6	3	0.04	0.206576	0.000206576	0.876	0.054	0.822	0.833	98.6795	1.32053	1.575	0.068	1.507	2.567	58.7067	41.2933
6	3	0.04	0.206576	0.000206576	0.842	0.054	0.788	0.833	94.5978	5.40216	2.974	0.068	2.906	2.567	113.206	-13.2061
6	3	0.07	0.413151	0.000413151	0.876	0.054	0.822	0.833	98.6795	1.32053	1.813	0.068	1.745	2.567	67.9782	32.0218
6	3	0.07	0.413151	0.000413151	0.837	0.054	0.783	0.833	93.9976	6.0024	2.695	0.068	2.627	2.567	102.337	-2.33736
6	3	0.15	0.826302	0.000826302	0.826	0.054	0.772	0.833	92.6771	7.32293	1.345	0.068	1.277	2.567	49.7468	50.2532
6	3	0.15	0.826302	0.000826302	0.861	0.054	0.807	0.833	96.8788	3.12125	2.221	0.068	2.153	2.567	83.8722	16.1278
6	3	0.33	1.6526	0.0016526	0.879	0.054	0.825	0.833	99.0396	0.960384	0.908	0.068	0.84	2.567	32.723	67.277
6	3	0.33	1.6526	0.0016526	0.965	0.054	0.911	0.833	109.364	-9.36375	1.463	0.068	1.395	2.567	54.3436	45.6564
6	3	0.75	3.30521	0.00330521	0.902	0.054	0.848	0.833	101.801	-1.80072	1.582	0.068	1.514	2.567	58.9794	41.0206
6	3	0.75	3.30521	0.00330521	1.077	0.054	1.023	0.833	122.809	-22.8091	0.67	0.068	0.602	2.567	23.4515	76.5485
6	3	1.5	6.61042	0.00661042	0.915	0.054	0.861	0.833	103.361	-3.36134	0.733	0.068	0.665	2.567	25.9057	74.0943
6	3	1.5	6.61042	0.00661042	0.932	0.054	0.878	0.833	105.402	-5.40216	0.617	0.068	0.549	2.567	21.3868	78.6132
6	3	3.1	13.2208	0.0132208	0.792	0.054	0.738	0.833	88.5954	11.4046	0.801	0.068	0.733	2.567	28.5547	71.4453
6	3	3.1	13.2208	0.0132208	0.769	0.054	0.715	0.833	85.8343	14.1657	1.23	0.068	1.162	2.567	45.2668	54.7332
6	3	6.3	26.4417	0.0264417	0.843	0.054	0.789	0.833	94.7179	5.28211	2.959	0.068	2.891	2.567	112.622	-12.6217
6	3	6.3	26.4417	0.0264417	0.842	0.054	0.788	0.833	94.5978	5.40216	0.911	0.068	0.843	2.567	32.8399	67.1601
6	3	12.5	52.8833	0.0528833	0.857	0.054	0.803	0.833	96.3986	3.60144	2	0.068	1.932	2.567	75.263	24.737
6	3	12.5	52.8833	0.0528833	0.881	0.054	0.827	0.833	99.2797	0.720288	1.054	0.068	0.986	2.567	38.4106	61.5894
6	3	25	105.767	0.105767	0.855	0.054	0.801	0.833	96.1585	3.84154	0.636	0.068	0.568	2.567	22.127	77.873
6	3	25	105.767	0.105767	0.738	0.054	0.684	0.833	82.1128	17.8872	0.891	0.068	0.823	2.567	32.0608	67.9392
7	1	0.04	0.305078	0.000305078	0.99	0.054	0.936	0.794	117.884	-17.8841	2.305	0.06	2.245	2.576	87.1506	12.8494
7	1	0.04	0.305078	0.000305078	0.838	0.054	0.784	0.794	98.7406	1.25945	2.734	0.06	2.674	2.576	103.804	-3.80435
7	1	0.07	0.610156	0.000610156	1.007	0.054	0.953	0.794	120.025	-20.0252	2.235	0.06	2.175	2.576	84.4332	15.5668
7	1	0.07	0.610156	0.000610156	0.924	0.054	0.87	0.794	109.572	-9.57179	2.741	0.06	2.681	2.576	104.076	-4.07609
7	1	0.15	1.22031	0.00122031	0.826	0.054	0.772	0.794	97.2292	2.77078	2.249	0.06	2.189	2.576	84.9767	15.0233
7	1	0.15	1.22031	0.00122031	0.964	0.054	0.91	0.794	114.61	-14.6096	2.406	0.06	2.346	2.576	91.0714	8.92857
7	1	0.33	2.44062	0.00244062	1.024	0.054	0.97	0.794	122.166	-22.1662	1.45	0.06	1.39	2.576	53.9596	46.0404
7	1	0.33	2.44062	0.00244062	0.892	0.054	0.838	0.794	105.542	-5.54156	2.257	0.06	2.197	2.576	85.2873	14.7127
7	1	0.75	4.88125	0.00488125	0.879	0.054	0.825	0.794	103.904	-3.90428	1.807	0.06	1.747	2.576	67.8183	32.1817
7	1	0.75	4.88125	0.00488125	1.093	0.054	1.039	0.794	130.856	-30.8564	1.633	0.06	1.573	2.576	61.0637	38.9363
7	1	1.5	9.7625	0.0097625	1	0.054	0.946	0.794	119.144	-19.1436	1.5	0.06	1.44	2.576	55.9006	44.0994
7	1	1.5	9.7625	0.0097625	1.351	0.054	1.297	0.794	163.35	-63.3501	1.461	0.06	1.401	2.576	54.3866	45.6134
7	1	3.1	19.525	0.019525	1.105	0.054	1.051	0.794	132.368	-32.3678	1.376	0.06	1.316	2.576	51.087	48.913
7	1	3.1	19.525	0.019525	1.078	0.054	1.024	0.794	128.967	-28.9673	1.028	0.06	0.968	2.576	37.5776	62.4224
7	1	6.3	39.05	0.03905	0.973	0.054	0.919	0.794	115.743	-15.7431	0.889	0.06	0.829	2.576	32.1817	67.8183
7	1	6.3	39.05	0.03905	0.968	0.054	0.914	0.794	115.113	-15.1134	1.041	0.06	0.981	2.576	38.0823	61.9177
7	1	12.5	78.1	0.0781	0.781	0.054	0.727	0.794	91.5617	8.43829	0.913	0.06	0.853	2.576	33.1134	66.8866
7	1	12.5	78.1	0.0781	0.82	0.054	0.766	0.794	96.4736	3.52645	1.288	0.06	1.228	2.576	47.6708	52.3292
7	1	25	156.2	0.1562	0.763	0.054	0.709	0.794	89.2947	10.7053	2.755	0.06	2.695	2.576	104.62	-4.61957
7	1	25	156.2	0.1562	0.783	0.054	0.729	0.794	91.8136	8.1864	1.715	0.06	1.655	2.576	64.2469	35.7531
7	2	0.04	0.305078	0.000305078	0.911	0.054	0.857	0.887	96.6178	3.38219	1.841	0.074	1.767	2.142	82.493	17.507
7	2	0.04	0.305078	0.000305078	1.072	0.054	1.018	0.887	114.769	-14.7689	1.822	0.074	1.748	2.142	81.606	18.394
7	2	0.07	0.610156	0.000610156	0.907	0.054	0.853	0.887	96.1669	3.83315	2.535	0.074	2.461	2.142	114.893	-14.8926
7	2	0.07	0.610156	0.000610156	1.127	0.054	1.073	0.887	120.97	-20.9696	2.366	0.074	2.292	2.142	107.003	-7.0028
7	2	0.15	1.22031	0.00122031	0.975	0.054	0.921	0.887	103.833	-3.83315	1.444	0.074	1.37	2.142	63.9589	36.0411
7	2	0.15	1.22031	0.00122031	0.907	0.054	0.853	0.887	96.1669	3.83315	1.623	0.074	1.549	2.142	72.3156	27.6844
7	2	0.33	2.44062	0.00244062	0.863	0.054	0.809	0.887	91.2063	8.79369	1.24	0.074	1.166	2.142	54.4351	45.5649
7	2	0.33	2.44062	0.00244062	0.804	0.054	0.75	0.887	84.5547	15.4453	1.987	0.074	1.913	2.142	89.3091	10.6909
7	2	0.75	4.88125	0.00488125	0.919	0.054	0.865	0.887	97.5197	2.48027	1.547	0.074	1.473	2.142	68.7675	31.2325
7	2	0.75	4.88125	0.00488125	0.972	0.054	0.918	0.887	103.495	-3.49493	1.057	0.074	0.983	2.142	45.8917	54.1083
7	2	1.5	9.7625	0.0097625	0.917	0.054	0.863	0.887	97.2943	2.70575	1.885	0.074	1.811	2.142	84.5472	15.4528
7	2	1.5	9.7625	0.0097625	0.936	0.054	0.882	0.887	99.4363	0.563698	2.335	0.074	2.261	2.142	105.556	-5.55556
7	2	3.1	19.525	0.019525	1.043	0.054	0.989	0.887	111.499	-11.4994	0.82	0.074	0.746	2.142	34.8273	65.1727
7	2	3.1	19.525	0.019525	0.966	0.054	0.912	0.887	102.818	-2.81849	2.093	0.074	2.019	2.142	94.2577	5.7423
7	2	6.3	39.05	0.03905	0.909	0.054	0.855	0.887	96.3923	3.60767	0.657	0.074	0.583	2.142	27.2176	72.7824
7	2	6.3	39.05	0.03905	0.877	0.054	0.823	0.887	92.7847	7.21533	2	0.074	1.926	2.142	89.916	10.084
7	2	12.5	78.1	0.0781	0.79	0.054	0.736	0.887	82.9763	17.0237	1.385	0.074	1.311	2.142	61.2045	38.7955
7	2	12.5	78.1	0.0781	0.831	0.054	0.777	0.887	87.5986	12.4014	1.04	0.074	0.966	2.142	45.098	54.902
7	2	25	156.2	0.1562	0.817	0.054	0.763	0.887	86.0203	13.9797	2.042	0.074	1.968	2.142	91.8768	8.12325
7	2	25	156.2	0.1562	0.77	0.054	0.716	0.887	80.7215	19.2785	2.836	0.074	2.762	2.142	128.945	-28.9449
7	3	0.04	0.305078	0.000305078	0.892	0.054	0.838	0.833	100.6	-0.60024	3.171	0.068	3.103	2.567	120.88	-20.8804
7	3	0.04	0.305078	0.000305078	0.887	0.054	0.833	0.833	100	0	3.058	0.068	2.99	2.567	116.478	-16.4784
7	3	0.07	0.610156	0.000610156	0.966	0.054	0.912	0.833	109.484	-9.48379	2.367	0.068	2.299	2.567	89.5598	10.4402
7	3	0.07	0.610156	0.000610156	0.894	0.054	0.84	0.833	100.84	-0.840336	3.117	0.068	3.049	2.567	118.777	-18.7768
7	3	0.15	1.22031	0.00122031	0.903	0.054	0.849	0.833	101.921	-1.92077	1.79	0.068	1.722	2.567	67.0822	32.9178
7	3	0.15	1.22031	0.00122031	0.773	0.054	0.719	0.833	86.3145	13.6855	2.289	0.068	2.221	2.567	86.5212	13.4788
7	3	0.33	2.44062	0.00244062	0.892	0.054	0.838	0.833	100.6	-0.60024	2.251	0.068	2.183	2.567	85.0409	14.9591
7	3	0.33	2.44062	0.00244062	0.832	0.054	0.778	0.833	93.3974	6.60264	1.591	0.068	1.523	2.567	59.33	40.67
7	3	0.75	4.88125	0.00488125	0.816	0.054	0.762	0.833	91.4766	8.52341	1.257	0.068	1.189	2.567	46.3187	53.6813
7	3	0.75	4.88125	0.00488125	0.832	0.054	0.778	0.833	93.3974	6.60264	2.354	0.068	2.286	2.567	89.0534	10.9466
7	3	1.5	9.7625	0.0097625	1.027	0.054	0.973	0.833	116.807	-16.8067	1.243	0.068	1.175	2.567	45.7733	54.2267
7	3	1.5	9.7625	0.0097625	0.942	0.054	0.888	0.833	106.603	-6.60264	1.352	0.068	1.284	2.567	50.0195	49.9805
7	3	3.1	19.525	0.019525	1.017	0.054	0.963	0.833	115.606	-15.6062	0.833	0.068	0.765	2.567	29.8013	70.1987
7	3	3.1	19.525	0.019525	1.017	0.054	0.963	0.833	115.606	-15.6062	2.742	0.068	2.674	2.567	104.168	-4.16829
7	3	6.3	39.05	0.03905	0.977	0.054	0.923	0.833	110.804	-10.8043	0.767	0.068	0.699	2.567	27.2302	72.7698
7	3	6.3	39.05	0.03905	0.943	0.054	0.889	0.833	106.723	-6.72269	0.771	0.068	0.703	2.567	27.3861	72.6139
7	3	12.5	78.1	0.0781	0.692	0.054	0.638	0.833	76.5906	23.4094	1.299	0.068	1.231	2.567	47.9548	52.0452
7	3	12.5	78.1	0.0781	0.788	0.054	0.734	0.833	88.1152	11.8848	1.11	0.068	1.042	2.567	40.5921	59.4079
7	3	25	156.2	0.1562	0.857	0.054	0.803	0.833	96.3986	3.60144	2.308	0.068	2.24	2.567	87.2614	12.7386
7	3	25	156.2	0.1562	0.859	0.054	0.805	0.833	96.6387	3.36134	1.51	0.068	1.442	2.567	56.1745	43.8255
8	1	0.04	0.270898	0.000270898	0.851	0.054	0.797	0.794	100.378	-0.377834	2.611	0.06	2.551	2.576	99.0295	0.970497
8	1	0.04	0.270898	0.000270898	0.915	0.054	0.861	0.794	108.438	-8.43829	3.028	0.06	2.968	2.576	115.217	-15.2174
8	1	0.07	0.541797	0.000541797	0.955	0.054	0.901	0.794	113.476	-13.4761	2.446	0.06	2.386	2.576	92.6242	7.37578
8	1	0.07	0.541797	0.000541797	0.859	0.054	0.805	0.794	101.385	-1.38539	2.484	0.06	2.424	2.576	94.0994	5.90062
8	1	0.15	1.08359	0.00108359	0.888	0.054	0.834	0.794	105.038	-5.03778	2.715	0.06	2.655	2.576	103.067	-3.06677
8	1	0.15	1.08359	0.00108359	0.884	0.054	0.83	0.794	104.534	-4.53401	2.34	0.06	2.28	2.576	88.5093	11.4907
8	1	0.33	2.16719	0.00216719	0.948	0.054	0.894	0.794	112.594	-12.5945	1.972	0.06	1.912	2.576	74.2236	25.7764
8	1	0.33	2.16719	0.00216719	0.869	0.054	0.815	0.794	102.645	-2.64484	2.387	0.06	2.327	2.576	90.3339	9.66615
8	1	0.75	4.33437	0.00433437	0.904	0.054	0.85	0.794	107.053	-7.0529	1.913	0.06	1.853	2.576	71.9332	28.0668
8	1	0.75	4.33437	0.00433437	0.948	0.054	0.894	0.794	112.594	-12.5945	2.531	0.06	2.471	2.576	95.9239	4.07609
8	1	1.5	8.66875	0.00866875	1.277	0.054	1.223	0.794	154.03	-54.0302	2.135	0.06	2.075	2.576	80.5512	19.4488
8	1	1.5	8.66875	0.00866875	1.123	0.054	1.069	0.794	134.635	-34.6348	2.584	0.06	2.524	2.576	97.9814	2.01863
8	1	3.1	17.3375	0.0173375	1.095	0.054	1.041	0.794	131.108	-31.1083	2.633	0.06	2.573	2.576	99.8835	0.11646
8	1	3.1	17.3375	0.0173375	1.219	0.054	1.165	0.794	146.725	-46.7254	2.041	0.06	1.981	2.576	76.9022	23.0978
8	1	6.3	34.675	0.034675	1.223	0.054	1.169	0.794	147.229	-47.2292	1.807	0.06	1.747	2.576	67.8183	32.1817
8	1	6.3	34.675	0.034675	1.32	0.054	1.266	0.794	159.446	-59.4458	2.205	0.06	2.145	2.576	83.2686	16.7314
8	1	12.5	69.35	0.06935	1.363	0.054	1.309	0.794	164.861	-64.8615	1.991	0.06	1.931	2.576	74.9612	25.0388
8	1	12.5	69.35	0.06935	1.528	0.054	1.474	0.794	185.642	-85.6423	2.47	0.06	2.41	2.576	93.5559	6.4441
8	1	25	138.7	0.1387	1.57	0.054	1.516	0.794	190.932	-90.932	2.4	0.06	2.34	2.576	90.8385	9.16149
8	1	25	138.7	0.1387	1.468	0.054	1.414	0.794	178.086	-78.0856	2.192	0.06	2.132	2.576	82.764	17.236
8	2	0.04	0.270898	0.000270898	0.998	0.054	0.944	0.887	106.426	-6.42616	2.619	0.074	2.545	2.142	118.814	-18.8142
8	2	0.04	0.270898	0.000270898	0.896	0.054	0.842	0.887	94.9267	5.07328	1.875	0.074	1.801	2.142	84.0803	15.9197
8	2	0.07	0.541797	0.000541797	0.919	0.054	0.865	0.887	97.5197	2.48027	1.649	0.074	1.575	2.142	73.5294	26.4706
8	2	0.07	0.541797	0.000541797	0.897	0.054	0.843	0.887	95.0395	4.96054	2.021	0.074	1.947	2.142	90.8964	9.10364
8	2	0.15	1.08359	0.00108359	0.962	0.054	0.908	0.887	102.368	-2.36753	1.392	0.074	1.318	2.142	61.5313	38.4687
8	2	0.15	1.08359	0.00108359	0.919	0.054	0.865	0.887	97.5197	2.48027	1.777	0.074	1.703	2.142	79.5051	20.4949
8	2	0.33	2.16719	0.00216719	0.906	0.054	0.852	0.887	96.0541	3.94589	1.651	0.074	1.577	2.142	73.6228	26.3772
8	2	0.33	2.16719	0.00216719	0.877	0.054	0.823	0.887	92.7847	7.21533	1.533	0.074	1.459	2.142	68.1139	31.8861
8	2	0.75	4.33437	0.00433437	0.869	0.054	0.815	0.887	91.8828	8.11725	1.451	0.074	1.377	2.142	64.2857	35.7143
8	2	0.75	4.33437	0.00433437	0.753	0.054	0.699	0.887	78.805	21.195	1.563	0.074	1.489	2.142	69.5145	30.4855
8	2	1.5	8.66875	0.00866875	0.966	0.054	0.912	0.887	102.818	-2.81849	1.599	0.074	1.525	2.142	71.1951	28.8049
8	2	1.5	8.66875	0.00866875	0.862	0.054	0.808	0.887	91.0936	8.90643	2.08	0.074	2.006	2.142	93.6508	6.34921
8	2	3.1	17.3375	0.0173375	1.032	0.054	0.978	0.887	110.259	-10.2593	1.858	0.074	1.784	2.142	83.2866	16.7134
8	2	3.1	17.3375	0.0173375	0.965	0.054	0.911	0.887	102.706	-2.70575	1.513	0.074	1.439	2.142	67.1802	32.8198
8	2	6.3	34.675	0.034675	1.22	0.054	1.166	0.887	131.454	-31.4543	1.553	0.074	1.479	2.142	69.0476	30.9524
8	2	6.3	34.675	0.034675	1.46	0.054	1.406	0.887	158.512	-58.5118	1.573	0.074	1.499	2.142	69.9813	30.0187
8	2	12.5	69.35	0.06935	1.473	0.054	1.419	0.887	159.977	-59.9775	1.593	0.074	1.519	2.142	70.915	29.085
8	2	12.5	69.35	0.06935	1.3	0.054	1.246	0.887	140.474	-40.4735	1.543	0.074	1.469	2.142	68.5808	31.4192
8	2	25	138.7	0.1387	1.499	0.054	1.445	0.887	162.909	-62.9087	3.352	0.074	3.278	2.142	153.035	-53.0345
8	2	25	138.7	0.1387	1.146	0.054	1.092	0.887	123.112	-23.1116	1.747	0.074	1.673	2.142	78.1046	21.8954
8	3	0.04	0.270898	0.000270898	0.913	0.054	0.859	0.833	103.121	-3.12125	2.609	0.068	2.541	2.567	98.9871	1.01286
8	3	0.04	0.270898	0.000270898	0.912	0.054	0.858	0.833	103.001	-3.0012	3.386	0.068	3.318	2.567	129.256	-29.2559
8	3	0.07	0.541797	0.000541797	0.88	0.054	0.826	0.833	99.1597	0.840336	2.637	0.068	2.569	2.567	100.078	-0.077912
8	3	0.07	0.541797	0.000541797	0.873	0.054	0.819	0.833	98.3193	1.68067	2.926	0.068	2.858	2.567	111.336	-11.3362
8	3	0.15	1.08359	0.00108359	0.961	0.054	0.907	0.833	108.884	-8.88355	2.225	0.068	2.157	2.567	84.028	15.972
8	3	0.15	1.08359	0.00108359	1.062	0.054	1.008	0.833	121.008	-21.0084	3.144	0.068	3.076	2.567	119.829	-19.8286
8	3	0.33	2.16719	0.00216719	1.044	0.054	0.99	0.833	118.848	-18.8475	2.428	0.068	2.36	2.567	91.9361	8.06389
8	3	0.33	2.16719	0.00216719	0.915	0.054	0.861	0.833	103.361	-3.36134	3.051	0.068	2.983	2.567	116.206	-16.2057
8	3	0.75	4.33437	0.00433437	0.986	0.054	0.932	0.833	111.885	-11.8848	2.194	0.068	2.126	2.567	82.8204	17.1796
8	3	0.75	4.33437	0.00433437	0.884	0.054	0.83	0.833	99.6399	0.360144	1.74	0.068	1.672	2.567	65.1344	34.8656
8	3	1.5	8.66875	0.00866875	1.31	0.054	1.256	0.833	150.78	-50.7803	1.426	0.068	1.358	2.567	52.9022	47.0978
8	3	1.5	8.66875	0.00866875	1.009	0.054	0.955	0.833	114.646	-14.6459	1.682	0.068	1.614	2.567	62.875	37.125
8	3	3.1	17.3375	0.0173375	1.214	0.054	1.16	0.833	139.256	-39.2557	2.284	0.068	2.216	2.567	86.3265	13.6735
8	3	3.1	17.3375	0.0173375	1.191	0.054	1.137	0.833	136.495	-36.4946	3.022	0.068	2.954	2.567	115.076	-15.076
8	3	6.3	34.675	0.034675	1.348	0.054	1.294	0.833	155.342	-55.3421	1.44	0.068	1.372	2.567	53.4476	46.5524
8	3	6.3	34.675	0.034675	1.206	0.054	1.152	0.833	138.295	-38.2953	1.299	0.068	1.231	2.567	47.9548	52.0452
8	3	12.5	69.35	0.06935	1.392	0.054	1.338	0.833	160.624	-60.6242	1.904	0.068	1.836	2.567	71.5232	28.4768
8	3	12.5	69.35	0.06935	1.614	0.054	1.56	0.833	187.275	-87.2749	1.424	0.068	1.356	2.567	52.8243	47.1757
8	3	25	138.7	0.1387	1.648	0.054	1.594	0.833	191.357	-91.3565	2.073	0.068	2.005	2.567	78.1067	21.8933
8	3	25	138.7	0.1387	1.462	0.054	1.408	0.833	169.028	-69.0276	1.741	0.068	1.673	2.567	65.1734	34.8266
Crude	1	0.04	0.386719	0.000386719	0.855	0.058	0.797	0.909	87.6788	12.3212	1.871	0.072	1.799	2.434	73.9113	26.0887
Crude	1	0.04	0.386719	0.000386719	1.007	0.058	0.949	0.909	104.4	-4.40044	2.021	0.072	1.949	2.434	80.074	19.926
Crude	1	0.07	0.773438	0.000773438	0.896	0.058	0.838	0.909	92.1892	7.81078	1.936	0.072	1.864	2.434	76.5818	23.4182
Crude	1	0.07	0.773438	0.000773438	0.923	0.058	0.865	0.909	95.1595	4.84048	2.292	0.072	2.22	2.434	91.2079	8.79211
Crude	1	0.15	1.54688	0.00154688	0.979	0.058	0.921	0.909	101.32	-1.32013	1.561	0.072	1.489	2.434	61.175	38.825
Crude	1	0.15	1.54688	0.00154688	0.934	0.058	0.876	0.909	96.3696	3.63036	1.619	0.072	1.547	2.434	63.5579	36.4421
Crude	1	0.33	3.09375	0.00309375	1.029	0.058	0.971	0.909	106.821	-6.82068	1.308	0.072	1.236	2.434	50.7806	49.2194
Crude	1	0.33	3.09375	0.00309375	0.962	0.058	0.904	0.909	99.4499	0.550055	1.186	0.072	1.114	2.434	45.7683	54.2317
Crude	1	0.75	6.1875	0.0061875	1.06	0.058	1.002	0.909	110.231	-10.231	1.335	0.072	1.263	2.434	51.8899	48.1101
Crude	1	0.75	6.1875	0.0061875	1.074	0.058	1.016	0.909	111.771	-11.7712	1.019	0.072	0.947	2.434	38.9071	61.0929
Crude	1	1.5	12.375	0.012375	1.036	0.058	0.978	0.909	107.591	-7.59076	0.977	0.072	0.905	2.434	37.1816	62.8184
Crude	1	1.5	12.375	0.012375	1.07	0.058	1.012	0.909	111.331	-11.3311	1.164	0.072	1.092	2.434	44.8644	55.1356
Crude	1	3.1	24.75	0.02475	1.151	0.058	1.093	0.909	120.242	-20.242	0.7	0.072	0.628	2.434	25.8012	74.1988
Crude	1	3.1	24.75	0.02475	1.301	0.058	1.243	0.909	136.744	-36.7437	0.954	0.072	0.882	2.434	36.2366	63.7634
Crude	1	6.3	49.5	0.0495	1.241	0.058	1.183	0.909	130.143	-30.143	0.948	0.072	0.876	2.434	35.9901	64.0099
Crude	1	6.3	49.5	0.0495	1.248	0.058	1.19	0.909	130.913	-30.9131	1.013	0.072	0.941	2.434	38.6606	61.3394
Crude	1	12.5	99	0.099	1.132	0.058	1.074	0.909	118.152	-18.1518	1.137	0.072	1.065	2.434	43.7551	56.2449
Crude	1	12.5	99	0.099	1.119	0.058	1.061	0.909	116.722	-16.7217	0.958	0.072	0.886	2.434	36.401	63.599
Crude	1	25	198	0.198	0.524	0.058	0.466	0.909	51.2651	48.7349	0.248	0.072	0.176	2.434	7.2309	92.7691
Crude	1	25	198	0.198	0.583	0.058	0.525	0.909	57.7558	42.2442	0.361	0.072	0.289	2.434	11.8735	88.1265
Crude	2	0.04	0.386719	0.000386719	0.975	0.054	0.921	0.994	92.6559	7.34406	1.759	0.07	1.689	2.24	75.4018	24.5982
Crude	2	0.04	0.386719	0.000386719	1.095	0.054	1.041	0.994	104.728	-4.72837	1.685	0.07	1.615	2.24	72.0982	27.9018
Crude	2	0.07	0.773438	0.000773438	0.905	0.054	0.851	0.994	85.6137	14.3863	1.319	0.07	1.249	2.24	55.7589	44.2411
Crude	2	0.07	0.773438	0.000773438	0.896	0.054	0.842	0.994	84.7082	15.2918	1.1	0.07	1.03	2.24	45.9821	54.0179
Crude	2	0.15	1.54688	0.00154688	0.934	0.054	0.88	0.994	88.5312	11.4688	1.706	0.07	1.636	2.24	73.0357	26.9643
Crude	2	0.15	1.54688	0.00154688	0.931	0.054	0.877	0.994	88.2294	11.7706	1.931	0.07	1.861	2.24	83.0804	16.9196
Crude	2	0.33	3.09375	0.00309375	0.901	0.054	0.847	0.994	85.2113	14.7887	1.023	0.07	0.953	2.24	42.5446	57.4554
Crude	2	0.33	3.09375	0.00309375	1.053	0.054	0.999	0.994	100.503	-0.503018	2.199	0.07	2.129	2.24	95.0446	4.95536
Crude	2	0.75	6.1875	0.0061875	0.942	0.054	0.888	0.994	89.336	10.664	0.765	0.07	0.695	2.24	31.0268	68.9732
Crude	2	0.75	6.1875	0.0061875	1.065	0.054	1.011	0.994	101.71	-1.71026	1.164	0.07	1.094	2.24	48.8393	51.1607
Crude	2	1.5	12.375	0.012375	1.011	0.054	0.957	0.994	96.2777	3.72233	1.041	0.07	0.971	2.24	43.3482	56.6518
Crude	2	1.5	12.375	0.012375	0.946	0.054	0.892	0.994	89.7384	10.2616	0.766	0.07	0.696	2.24	31.0714	68.9286
Crude	2	3.1	24.75	0.02475	1.157	0.054	1.103	0.994	110.966	-10.9658	0.668	0.07	0.598	2.24	26.6964	73.3036
Crude	2	3.1	24.75	0.02475	0.934	0.054	0.88	0.994	88.5312	11.4688	1.17	0.07	1.1	2.24	49.1071	50.8929
Crude	2	6.3	49.5	0.0495	1.164	0.054	1.11	0.994	111.67	-11.67	1.064	0.07	0.994	2.24	44.375	55.625
Crude	2	6.3	49.5	0.0495	1.077	0.054	1.023	0.994	102.918	-2.91751	1.155	0.07	1.085	2.24	48.4375	51.5625
Crude	2	12.5	99	0.099	0.876	0.054	0.822	0.994	82.6962	17.3038	0.856	0.07	0.786	2.24	35.0893	64.9107
Crude	2	12.5	99	0.099	1.104	0.054	1.05	0.994	105.634	-5.6338	1.531	0.07	1.461	2.24	65.2232	34.7768
Crude	2	25	198	0.198	0.535	0.054	0.481	0.994	48.3903	51.6097	0.284	0.07	0.214	2.24	9.55357	90.4464
Crude	2	25	198	0.198	0.543	0.054	0.489	0.994	49.1952	50.8048	0.377	0.07	0.307	2.24	13.7054	86.2946
Crude	3	0.04	0.386719	0.000386719	0.883	0.044	0.839	0.926	90.6048	9.39525	3.012	0.062	2.95	3.117	94.6423	5.35772
Crude	3	0.04	0.386719	0.000386719	0.976	0.044	0.932	0.926	100.648	-0.647948	3.194	0.062	3.132	3.117	100.481	-0.481232
Crude	3	0.07	0.773438	0.000773438	0.919	0.044	0.875	0.926	94.4924	5.50756	2.61	0.062	2.548	3.117	81.7453	18.2547
Crude	3	0.07	0.773438	0.000773438	0.812	0.044	0.768	0.926	82.9374	17.0626	2.576	0.062	2.514	3.117	80.6545	19.3455
Crude	3	0.15	1.54688	0.00154688	0.884	0.044	0.84	0.926	90.7127	9.28726	1.454	0.062	1.392	3.117	44.6583	55.3417
Crude	3	0.15	1.54688	0.00154688	0.897	0.044	0.853	0.926	92.1166	7.88337	3.409	0.062	3.347	3.117	107.379	-7.37889
Crude	3	0.33	3.09375	0.00309375	0.876	0.044	0.832	0.926	89.8488	10.1512	1.764	0.062	1.702	3.117	54.6038	45.3962
Crude	3	0.33	3.09375	0.00309375	0.957	0.044	0.913	0.926	98.5961	1.40389	2.286	0.062	2.224	3.117	71.3507	28.6493
Crude	3	0.75	6.1875	0.0061875	0.992	0.044	0.948	0.926	102.376	-2.37581	1.806	0.062	1.744	3.117	55.9512	44.0488
Crude	3	0.75	6.1875	0.0061875	0.914	0.044	0.87	0.926	93.9525	6.04752	1.935	0.062	1.873	3.117	60.0898	39.9102
Crude	3	1.5	12.375	0.012375	0.991	0.044	0.947	0.926	102.268	-2.26782	1.35	0.062	1.288	3.117	41.3218	58.6782
Crude	3	1.5	12.375	0.012375	0.963	0.044	0.919	0.926	99.2441	0.75594	1.601	0.062	1.539	3.117	49.3744	50.6256
Crude	3	3.1	24.75	0.02475	1.033	0.044	0.989	0.926	106.803	-6.80346	1.26	0.062	1.198	3.117	38.4344	61.5656
Crude	3	3.1	24.75	0.02475	1.227	0.044	1.183	0.926	127.754	-27.7538	1.329	0.062	1.267	3.117	40.6481	59.3519
Crude	3	6.3	49.5	0.0495	1.232	0.044	1.188	0.926	128.294	-28.2937	0.944	0.062	0.882	3.117	28.2964	71.7036
Crude	3	6.3	49.5	0.0495	1.023	0.044	0.979	0.926	105.724	-5.72354	1.708	0.062	1.646	3.117	52.8072	47.1928
Crude	3	12.5	99	0.099	1.081	0.044	1.037	0.926	111.987	-11.987	2.183	0.062	2.121	3.117	68.0462	31.9538
Crude	3	12.5	99	0.099	1.159	0.044	1.115	0.926	120.41	-20.4104	1.969	0.062	1.907	3.117	61.1806	38.8194
Crude	3	25	198	0.198	0.585	0.044	0.541	0.926	58.4233	41.5767	0.869	0.062	0.807	3.117	25.8903	74.1097
Crude	3	25	198	0.198	0.552	0.044	0.508	0.926	54.8596	45.1404	0.983	0.062	0.921	3.117	29.5476	70.4524
Gentamycin	1	0.04	0.04	0.03	0.784	0.054	0.73	0.794	91.9395	8.06045	3.096	0.06	3.036	2.576	117.857	-17.8571
Gentamycin	1	0.04	0.04	0.03	0.834	0.054	0.78	0.794	98.2368	1.76322	2.246	0.06	2.186	2.576	84.8602	15.1398
Gentamycin	1	0.07	0.07	0.06	0.768	0.054	0.714	0.794	89.9244	10.0756	2.357	0.06	2.297	2.576	89.1693	10.8307
Gentamycin	1	0.07	0.07	0.06	0.884	0.054	0.83	0.794	104.534	-4.53401	2.611	0.06	2.551	2.576	99.0295	0.970497
Gentamycin	1	0.15	0.15	0.13	0.812	0.054	0.758	0.794	95.466	4.53401	2.574	0.06	2.514	2.576	97.5932	2.40683
Gentamycin	1	0.15	0.15	0.13	0.912	0.054	0.858	0.794	108.06	-8.06045	2.714	0.06	2.654	2.576	103.028	-3.02795
Gentamycin	1	0.33	0.33	0.25	0.901	0.054	0.847	0.794	106.675	-6.67506	1.648	0.06	1.588	2.576	61.646	38.354
Gentamycin	1	0.33	0.33	0.25	0.8	0.054	0.746	0.794	93.9547	6.04534	3.184	0.06	3.124	2.576	121.273	-21.2733
Gentamycin	1	0.75	0.75	0.5	0.805	0.054	0.751	0.794	94.5844	5.41562	2.458	0.06	2.398	2.576	93.0901	6.90994
Gentamycin	1	0.75	0.75	0.5	0.841	0.054	0.787	0.794	99.1184	0.881612	1.585	0.06	1.525	2.576	59.2003	40.7997
Gentamycin	1	1.5	1.5	1	0.893	0.054	0.839	0.794	105.668	-5.66751	1.434	0.06	1.374	2.576	53.3385	46.6615
Gentamycin	1	1.5	1.5	1	1.199	0.054	1.145	0.794	144.207	-44.2065	1.433	0.06	1.373	2.576	53.2997	46.7003
Gentamycin	1	3.1	3.1	2	0.039	0.054	-0.015	0.794	-1.88917	101.889	0.069	0.06	0.009	2.576	0.349379	99.6506
Gentamycin	1	3.1	3.1	2	0.044	0.054	-0.01	0.794	-1.25945	101.259	0.108	0.06	0.048	2.576	1.86335	98.1366
Gentamycin	1	6.3	6.3	4	0.038	0.054	-0.016	0.794	-2.01511	102.015	0.071	0.06	0.011	2.576	0.427019	99.573
Gentamycin	1	6.3	6.3	4	0.037	0.054	-0.017	0.794	-2.14106	102.141	0.064	0.06	0.004	2.576	0.15528	99.8447
Gentamycin	1	12.5	12.5	8	0.037	0.054	-0.017	0.794	-2.14106	102.141	0.071	0.06	0.011	2.576	0.427019	99.573
Gentamycin	1	12.5	12.5	8	0.036	0.054	-0.018	0.794	-2.267	102.267	0.067	0.06	0.007	2.576	0.271739	99.7283
Gentamycin	1	25	25	16	0.036	0.054	-0.018	0.794	-2.267	102.267	0.072	0.06	0.012	2.576	0.465839	99.5342
Gentamycin	1	25	25	16	0.036	0.054	-0.018	0.794	-2.267	102.267	0.069	0.06	0.009	2.576	0.349379	99.6506
Gentamycin	2	0.04	0.04	0.03	0.884	0.054	0.83	0.887	93.5738	6.42616	1.977	0.074	1.903	2.142	88.8422	11.1578
Gentamycin	2	0.04	0.04	0.03	0.925	0.054	0.871	0.887	98.1962	1.80383	1.628	0.074	1.554	2.142	72.549	27.451
Gentamycin	2	0.07	0.07	0.06	0.883	0.054	0.829	0.887	93.4611	6.5389	2.348	0.074	2.274	2.142	106.162	-6.16246
Gentamycin	2	0.07	0.07	0.06	0.973	0.054	0.919	0.887	103.608	-3.60767	2.108	0.074	2.034	2.142	94.958	5.04202
Gentamycin	2	0.15	0.15	0.13	0.785	0.054	0.731	0.887	82.4126	17.5874	2.223	0.074	2.149	2.142	100.327	-0.326797
Gentamycin	2	0.15	0.15	0.13	0.927	0.054	0.873	0.887	98.4216	1.57835	2.06	0.074	1.986	2.142	92.7171	7.28291
Gentamycin	2	0.33	0.33	0.25	0.759	0.054	0.705	0.887	79.4814	20.5186	2.258	0.074	2.184	2.142	101.961	-1.96078
Gentamycin	2	0.33	0.33	0.25	0.773	0.054	0.719	0.887	81.0598	18.9402	2.068	0.074	1.994	2.142	93.0906	6.90943
Gentamycin	2	0.75	0.75	0.5	0.818	0.054	0.764	0.887	86.133	13.867	2.273	0.074	2.199	2.142	102.661	-2.66106
Gentamycin	2	0.75	0.75	0.5	0.786	0.054	0.732	0.887	82.5254	17.4746	2.017	0.074	1.943	2.142	90.7096	9.29038
Gentamycin	2	1.5	1.5	1	1.023	0.054	0.969	0.887	109.245	-9.24464	2.105	0.074	2.031	2.142	94.8179	5.18207
Gentamycin	2	1.5	1.5	1	1.12	0.054	1.066	0.887	120.18	-20.1804	1.542	0.074	1.468	2.142	68.5341	31.4659
Gentamycin	2	3.1	3.1	2	0.046	0.054	-0.008	0.887	-0.901917	100.902	0.195	0.074	0.121	2.142	5.64893	94.3511
Gentamycin	2	3.1	3.1	2	0.039	0.054	-0.015	0.887	-1.69109	101.691	0.082	0.074	0.008	2.142	0.373483	99.6265
Gentamycin	2	6.3	6.3	4	0.039	0.054	-0.015	0.887	-1.69109	101.691	0.093	0.074	0.019	2.142	0.887021	99.113
Gentamycin	2	6.3	6.3	4	0.037	0.054	-0.017	0.887	-1.91657	101.917	0.079	0.074	0.005	2.142	0.233427	99.7666
Gentamycin	2	12.5	12.5	8	0.038	0.054	-0.016	0.887	-1.80383	101.804	0.075	0.074	0.001	2.142	0.0466853	99.9533
Gentamycin	2	12.5	12.5	8	0.037	0.054	-0.017	0.887	-1.91657	101.917	0.078	0.074	0.004	2.142	0.186741	99.8133
Gentamycin	2	25	25	16	0.036	0.054	-0.018	0.887	-2.02931	102.029	0.07	0.074	-0.004	2.142	-0.186741	100.187
Gentamycin	2	25	25	16	0.035	0.054	-0.019	0.887	-2.14205	102.142	0.079	0.074	0.005	2.142	0.233427	99.7666
Gentamycin	3	0.04	0.04	0.03	0.856	0.054	0.802	0.833	96.2785	3.72149	2.26	0.068	2.192	2.567	85.3915	14.6085
Gentamycin	3	0.04	0.04	0.03	0.906	0.054	0.852	0.833	102.281	-2.28091	2.195	0.068	2.127	2.567	82.8594	17.1406
Gentamycin	3	0.07	0.07	0.06	0.855	0.054	0.801	0.833	96.1585	3.84154	2.799	0.068	2.731	2.567	106.389	-6.38878
Gentamycin	3	0.07	0.07	0.06	0.857	0.054	0.803	0.833	96.3986	3.60144	2.316	0.068	2.248	2.567	87.573	12.427
Gentamycin	3	0.15	0.15	0.13	0.794	0.054	0.74	0.833	88.8355	11.1645	2.502	0.068	2.434	2.567	94.8189	5.18115
Gentamycin	3	0.15	0.15	0.13	0.872	0.054	0.818	0.833	98.1993	1.80072	2.346	0.068	2.278	2.567	88.7417	11.2583
Gentamycin	3	0.33	0.33	0.25	0.861	0.054	0.807	0.833	96.8788	3.12125	2.055	0.068	1.987	2.567	77.4055	22.5945
Gentamycin	3	0.33	0.33	0.25	0.828	0.054	0.774	0.833	92.9172	7.08283	2.206	0.068	2.138	2.567	83.2879	16.7121
Gentamycin	3	0.75	0.75	0.5	0.89	0.054	0.836	0.833	100.36	-0.360144	2.565	0.068	2.497	2.567	97.2731	2.72692
Gentamycin	3	0.75	0.75	0.5	1.281	0.054	1.227	0.833	147.299	-47.2989	1.837	0.068	1.769	2.567	68.9131	31.0869
Gentamycin	3	1.5	1.5	1	1.051	0.054	0.997	0.833	119.688	-19.6879	1.796	0.068	1.728	2.567	67.3159	32.6841
Gentamycin	3	1.5	1.5	1	1.193	0.054	1.139	0.833	136.735	-36.7347	1.332	0.068	1.264	2.567	49.2404	50.7596
Gentamycin	3	3.1	3.1	2	0.191	0.054	0.137	0.833	16.4466	83.5534	3.495	0.068	3.427	2.567	133.502	-33.5021
Gentamycin	3	3.1	3.1	2	0.037	0.054	-0.017	0.833	-2.04082	102.041	0.07	0.068	0.002	2.567	0.077912	99.9221
Gentamycin	3	6.3	6.3	4	0.038	0.054	-0.016	0.833	-1.92077	101.921	0.075	0.068	0.007	2.567	0.272692	99.7273
Gentamycin	3	6.3	6.3	4	0.037	0.054	-0.017	0.833	-2.04082	102.041	0.07	0.068	0.002	2.567	0.077912	99.9221
Gentamycin	3	12.5	12.5	8	0.038	0.054	-0.016	0.833	-1.92077	101.921	0.075	0.068	0.007	2.567	0.272692	99.7273
Gentamycin	3	12.5	12.5	8	0.037	0.054	-0.017	0.833	-2.04082	102.041	0.076	0.068	0.008	2.567	0.311648	99.6884
Gentamycin	3	25	25	16	0.037	0.054	-0.017	0.833	-2.04082	102.041	0.069	0.068	0.001	2.567	0.038956	99.961
Gentamycin	3	25	25	16	0.036	0.054	-0.018	0.833	-2.16086	102.161	0.077	0.068	0.009	2.567	0.350604	99.6494
